# Supplementary material for: Multi-omic analysis of the tumor microenvironment shows clinical correlations in Ph1 study of atezolizumab +/- SoC in MM
Source: Front Immunol. 2023 Jul 25;14:1085893. doi: 10.3389/fimmu.2023.1085893 (PMC10408441; doi:10.3389/fimmu.2023.1085893)
Supplement: Supplementary file 2 [file Table_5.xlsx]

## Sheet: p01
	D2_101089_ST	D2_101090_ST	D2_101096_ST	D2_101102_ST	D2_101103_ST	D3_101093_ST	A_101002_ST	A_101005_ST	A_101006_ST	D1_101071_ST	D1_101073_ST	D3_101100_ST	D3_101118_ST	A_101003_ST	D1_101075_ST	D2_101119_ST	D3_101087_ST	D3_101094_ST	D3_101099_ST	D3_101106_ST	CD138nRNA3.1	CD138nRNA3.2_3	Difference_CD138nRNA3.1 minus CD138nRNA3.2_3	TTEST CD138nRNA3.1 versus 3.2and3.3
K3W3group	1	1	1	1	1	1	2	2	2	2	2	2	2	3	3	3	3	3	3	3
LIPN	-2.00342	-0.180015	-0.335027	-0.492262	-3.59836	-0.103077	0.647476	1.23626	3.69206	1.06527	2.48529	2.35737	0.907056	-0.785134	1.39861	4.03501	2.17295	1.33549	1.04344	2.14784	-1.11869	1.69564	-2.81433	0.0024076
C3AR1	1.11997	1.40495	2.8853	1.73345	3.43507	1.41398	5.43453	5.39967	6.69863	4.97216	6.85308	4.01301	3.86712	5.89943	3.21143	5.6426	3.48466	1.85852	2.72681	4.61915	1.99879	4.62006	-2.62127	0.000260197
PTGS2	3.77043	5.76819	4.88994	5.70899	3.54119	4.19629	6.30009	6.5123	9.76014	7.53955	7.59326	6.84694	4.36044	5.69618	5.21777	8.81848	8.15471	6.50978	7.45363	9.66052	4.64584	7.17313	-2.52729	0.000515403
SLC46A2	-4.81077	-2.98737	-3.39392	-3.8615	-3.59836	-3.3761	-1.76061	-0.131892	-3.40597	-2.24054	-0.790569	-3.22157	-2.36596	-1.39519	0.133023	2.81135	1.02408	-3.97437	-2.55859	-0.430236	-3.67134	-1.30765	-2.36369	0.000571955
ELOVL3	-4.81077	-2.98737	-2.65696	-5.44646	-3.59836	-3.3761	-1.37359	-1.16584	-2.66901	-2.60311	0.0574277	-1.84306	-1.83545	-0.513832	-1.72113	-0.175395	-0.777012	-3.97437	-1.90652	0.112907	-3.81267	-1.45628	-2.35639	0.0013989
CCR2	-0.903882	-0.264904	1.3249	0.0453943	-2.01339	-0.56874	0.266872	2.13533	-0.598616	1.03248	2.88428	0.18442	1.09347	1.04339	2.77319	4.65811	3.40501	3.10245	2.19629	1.20867	-0.396771	1.81324	-2.21001	0.00274237
HLX	2.59011	3.50127	3.06004	4.64762	3.19606	3.02194	7.15619	5.56532	6.73996	5.68296	6.53162	5.58385	4.89352	6.61103	5.29354	4.8279	4.16016	3.54658	3.97167	5.40987	3.33617	5.42673	-2.09055	0.000142685
CXCR4	6.94286	7.38832	6.93961	8.59032	6.96865	6.86509	10.3646	9.71042	10.5045	10.3733	9.75105	8.43691	8.35428	9.49767	9.89142	8.42025	8.31005	8.75277	8.36844	9.92747	7.28247	9.33308	-2.05061	8.41006e-05
KRTAP5-9	-4.81077	-5.3093	-4.97888	-5.44646	-3.59836	-4.96106	-5.46105	-2.7508	-4.99093	-5.41046	-3.59792	-1.63661	-3.21396	-1.73622	-5.42157	-3.21102	-2.12097	-2.3894	-1.66551	1.383	-4.8508	-3.01596	-1.83484	0.00538087
GIMAP7	1.33897	-0.0998446	0.1504	1.26779	2.183	0.593531	3.67594	4.0399	2.60152	1.38396	1.8417	-0.589304	0.803962	3.52931	3.04196	4.31411	3.95831	3.10245	2.38224	2.26703	0.905642	2.59665	-1.69101	0.00449695
VCAN	8.24434	8.39946	9.10418	8.89137	6.90249	9.22451	8.47752	11.4835	9.56035	10.4217	10.8298	9.85681	9.22239	9.70149	11.0359	11.6804	10.7751	7.94537	10.2742	7.96588	8.46106	9.94503	-1.48397	0.00794701
PRDX2	8.22798	7.84599	8.93429	7.07637	8.27008	8.3187	7.57598	7.84045	8.18851	7.34547	6.88569	5.77222	8.2802	5.15374	6.56036	5.51622	6.80042	6.01195	6.12741	6.6756	8.11223	6.76673	1.34551	0.00217137
RHBDF1	-0.903882	-2.13937	-1.07199	-0.802603	-1.27643	-1.26062	-3.13912	-2.38823	-1.82101	-3.08853	-2.46042	-3.22157	-3.21396	-1.73622	-1.72113	-5.53295	-1.06652	-3.97437	-3.04402	-0.0676656	-1.24248	-2.60541	1.36293	0.0034934
WTIP	-2.00342	-2.98737	-3.39392	-1.98703	-3.59836	-2.63913	-5.46105	-2.09873	-4.99093	-3.08853	-5.91985	-3.95854	-3.95093	-4.05815	-2.61421	-5.53295	-4.23644	-2.75197	-3.78099	-5.55952	-2.7682	-4.14306	1.37485	0.00544563
LOC101930269	-2.48884	-3.72434	-3.39392	-2.6391	-2.01339	-2.63913	-2.65369	-5.55816	-4.99093	-5.41046	-3.59792	-5.5435	-2.72853	-5.64311	-5.42157	-3.94798	-4.23644	-3.2374	-5.36595	-0.605322	-2.81645	-4.21007	1.39362	0.00915762
FZD5	3.30297	2.31275	4.07911	2.7483	4.08112	3.66465	2.76295	3.38142	3.62745	1.64482	2.34224	0.964294	3.40369	1.2517	1.63372	0.6168	2.12696	0.916404	1.04344	1.75336	3.36482	1.96209	1.40273	0.00369143
SPTLC3	-3.22581	-2.13937	-2.65696	-3.8615	-3.59836	-2.63913	-5.46105	-2.38823	-4.99093	-2.60311	-3.59792	-5.5435	-3.95093	-4.05815	-5.42157	-5.53295	-4.23644	-5.55933	-3.04402	-5.55952	-3.02019	-4.42483	1.40465	0.0034837
MYT1	0.54678	1.13365	-0.455321	0.743366	1.0455	1.10503	0.371841	0.745624	-0.132952	-1.71002	0.848332	-1.15118	1.7215	-2.83576	-1.3341	-2.72559	-1.42909	-0.605133	-2.19602	-0.201967	0.6865	-0.759609	1.44611	0.00453534
MESP1	-4.81077	-2.98737	-2.65696	-3.12453	-3.59836	-2.1537	-5.46105	-3.97319	-4.99093	-3.8255	-3.1125	-3.95854	-5.53589	-5.64311	-3.09964	-5.53295	-5.82141	-3.97437	-5.36595	-5.55952	-3.22195	-4.7039	1.48195	0.00864815
SOX7	-2.48884	-3.72434	-2.65696	-2.6391	-3.59836	-2.1537	-3.13912	-3.97319	-3.40597	-5.41046	-2.21941	-3.95854	-5.53589	-5.64311	-2.25164	-5.53295	-5.82141	-3.2374	-5.36595	-5.55952	-2.87688	-4.36104	1.48416	0.00351128
PCSK6	0.743817	0.418622	0.693542	-0.492262	1.82791	1.06131	-2.29112	-1.47069	-1.82101	-2.24054	-1.83239	-0.788613	0.346755	-2.47319	-0.212112	1.12526	1.5623	0.50676	-1.27849	-0.133254	0.708823	-0.785738	1.49456	0.00599618
GP5	-0.562845	-1.84987	0.0655108	-0.402065	-0.791002	0.324344	-2.29112	0.631667	-3.40597	-2.24054	-2.74993	-3.22157	-0.109623	-3.32119	-3.8366	-1.14063	-0.963425	-1.65244	-1.66551	-2.75216	-0.535987	-2.05136	1.51537	0.00526492
CSRNP3	-2.00342	-3.72434	-2.17153	-1.359	-3.59836	-2.1537	-5.46105	-3.23623	-4.99093	-5.41046	-2.21941	-2.73615	-3.21396	-4.05815	-3.8366	-5.53295	-4.23644	-3.2374	-3.04402	-5.55952	-2.50172	-4.05523	1.55351	0.00886625
LOC101929385	1.84744	0.919521	1.93998	1.39903	2.183	1.90931	-1.06873	-1.85772	-0.347077	-1.50357	-1.83239	0.865891	0.0187012	1.72321	-1.17364	0.909996	1.81522	1.75355	2.34141	0.371219	1.69971	0.144005	1.55571	0.00225619
RAPGEF5	3.70098	3.22598	2.52096	1.63036	2.183	2.66099	-1.06873	0.550367	-0.0367372	-0.766604	1.7022	1.19797	1.06403	3.78943	1.3199	0.248412	0.445381	1.20886	2.19629	3.46562	2.65371	1.09403	1.55969	0.0047178
ARHGAP42	4.2254	3.91229	4.60043	2.41773	2.23453	3.38324	1.38444	0.507932	0.681492	0.964579	0.523091	1.63641	3.30646	3.7341	2.01306	1.81578	2.96323	1.80699	3.29583	1.95618	3.46227	1.89926	1.56301	0.00889628
KEL	8.24874	7.14423	9.02736	7.34042	7.99083	8.03877	6.81653	6.79471	6.89514	6.9545	6.9453	5.59285	8.14436	4.79672	5.98091	5.06789	6.99618	5.7833	5.79959	7.03644	7.96506	6.40032	1.56474	0.000970358
SHANK3	2.20046	0.880527	2.35203	2.43006	2.23453	2.05017	0.561319	2.13533	1.03143	0.261965	1.06883	1.22468	1.28429	-0.888227	1.20779	-0.488553	0.717753	-0.201777	-0.156496	-1.47206	2.02463	0.449021	1.57561	0.00040541
KHDC1L	-2.48884	-3.72434	-3.39392	-1.98703	-3.59836	-3.3761	-5.46105	-5.55816	-3.40597	-3.08853	-4.33489	-5.5435	-5.53589	-5.64311	-3.09964	-5.53295	-5.82141	-3.2374	-3.78099	-5.55952	-3.09476	-4.68593	1.59117	0.0015172
LY6G6F	-1.11033	-2.50194	-0.024687	-0.402065	-0.428431	-0.71313	-3.87609	-0.914301	-0.743006	-3.08853	-4.33489	-3.95854	-1.28796	-5.64311	-1.51468	-1.00939	-1.06652	-2.3894	-1.66551	-3.23759	-0.863431	-2.48068	1.61725	0.00933311
SPEG	-2.00342	-1.22184	-3.39392	-2.6391	-2.01339	-3.3761	-2.65369	-3.23623	-4.99093	-5.41046	-5.91985	-5.5435	-5.53589	-2.47319	-3.8366	-5.53295	-1.57348	-1.65244	-5.36595	-3.23759	-2.44129	-4.06877	1.62747	0.0087509
MAPK8IP1	1.90347	1.53619	0.998397	0.530821	1.7592	2.23861	-0.416655	-1.85772	-1.5315	-1.95103	-1.16496	0.565024	0.136538	-0.688919	-0.898004	0.974847	0.74845	1.31104	1.57656	0.707268	1.49445	-0.17779	1.67224	0.000775312
TBX1	-2.48884	-3.72434	-3.39392	-3.12453	-3.59836	-3.3761	-5.46105	-5.55816	-3.40597	-5.41046	-5.91985	-5.5435	-5.53589	-4.05815	-5.42157	-5.53295	-4.23644	-5.55933	-3.78099	-3.97456	-3.28435	-4.95706	1.67271	2.26106e-05
KALRN	1.25532	-0.0238957	1.3249	1.49606	-0.791002	-0.20617	-2.65369	0.708629	-0.743006	-3.8255	-0.790569	-2.08407	0.572637	-2.83576	-0.77771	0.139478	0.445381	-0.00474035	-2.19602	-2.38959	0.5092	-1.1739	1.6831	0.00895706
FA2H	-1.64085	-0.55441	-0.586566	-0.0201941	-0.138925	-1.26062	-3.87609	-3.23623	-1.5315	-5.41046	-3.59792	-5.5435	-2.07646	0.0293104	-0.136164	-1.62606	-1.42909	-2.0999	-3.04402	0.112907	-0.70026	-2.39037	1.69011	0.00691655
AQP1	6.17862	5.83345	7.10493	5.94425	6.99877	6.82807	5.32767	6.35436	6.60012	5.45605	5.7931	3.34828	6.64247	2.50154	4.91717	3.28404	4.94098	3.9544	3.65919	4.2844	6.48135	4.79027	1.69108	0.000817682
LMCD1	-2.48884	-2.98737	-1.51945	-1.74602	-2.01339	-3.3761	-5.46105	-0.700176	-2.18358	-5.41046	-4.33489	-5.5435	-5.53589	-5.64311	-3.09964	-2.72559	-3.49948	-3.2374	-3.78099	-5.55952	-2.3552	-4.05109	1.6959	0.00392237
RAMP2	-2.48884	-3.72434	-2.65696	-3.8615	-3.59836	-2.1537	-3.87609	-5.55816	-4.99093	-5.41046	-5.91985	-5.5435	-5.53589	-0.688919	-5.42157	-3.94798	-3.49948	-5.55933	-5.36595	-5.55952	-3.08062	-4.77697	1.69636	0.00249144
ERMAP	6.34973	5.28035	7.04383	5.17834	7.46571	6.81414	4.1555	4.18499	4.66549	5.2343	5.58546	4.09494	6.26461	3.44169	4.85572	4.26633	5.31751	3.98564	4.04132	5.11025	6.35535	4.65741	1.69794	0.00463205
ANK1	11.5816	10.0918	12.1871	10.3786	11.6839	11.5524	9.75869	10.0102	10.2879	9.86853	9.90195	8.80557	11.3289	7.80565	9.25378	8.22767	10.4232	8.79499	8.9359	10.2149	11.2459	9.54413	1.70176	0.0019259
KIAA1614	-1.64085	-0.785736	-1.51945	-1.19853	-3.59836	-1.26062	-2.00162	-2.38823	-3.40597	-5.41046	-2.21941	-5.5435	-3.95093	-3.32119	-3.8366	-5.53295	-2.12097	-1.85889	-1.66551	-3.97456	-1.66726	-3.37363	1.70637	0.008213
LOC101930052	-2.48884	-2.98737	-2.17153	-3.8615	-3.59836	-1.79113	-5.46105	-5.55816	-4.99093	-5.41046	-5.91985	-2.73615	-3.21396	-5.64311	-3.8366	-5.53295	-4.23644	-2.75197	-2.55859	-5.55952	-2.81645	-4.52927	1.71281	0.00261532
TECTA	3.4324	1.65649	3.99553	1.88446	2.51017	3.29161	0.516231	-1.31023	0.21852	0.144129	-0.790569	0.606247	2.58823	1.39031	0.807253	0.909996	2.55797	1.89188	1.96497	3.57234	2.79511	1.07623	1.71887	0.00548505
CYP27B1	0.803938	1.43217	0.447381	0.662066	-0.791002	0.396494	-1.76061	-1.65127	-2.18358	-0.281177	-2.74993	-1.63661	-1.44842	0.287622	-1.17364	-3.94798	-0.86721	-0.430046	0.61133	-0.00492985	0.491841	-1.23117	1.72302	0.00142691
TLL2	-2.48884	-1.84987	-2.17153	-1.74602	-3.59836	-2.63913	-5.46105	-3.97319	-4.99093	-5.41046	-3.59792	-3.95854	-3.95093	-3.32119	-3.09964	-2.72559	-5.82141	-2.3894	-3.78099	-5.55952	-2.41562	-4.14577	1.73014	0.000652118
LOC102723566	1.11997	0.363127	0.635827	-0.588478	0.308534	1.01622	-0.817193	-1.47069	-4.99093	-2.60311	-2.01296	-1.84306	-2.07646	-0.785134	-0.0640138	-1.28502	-0.963425	0.850062	0.516693	-0.0676656	0.475866	-1.25806	1.73393	0.00162453
EXOC3L4	-2.48884	-3.72434	-1.27844	-2.6391	-3.59836	-1.26062	-3.13912	-3.97319	-4.99093	-5.41046	-5.91985	-3.95854	-2.36596	-2.47319	-3.8366	-5.53295	-5.82141	-5.55933	-3.04402	-3.23759	-2.49828	-4.23308	1.7348	0.00938363
FHDC1	6.17293	4.83663	7.63006	5.04239	6.77994	6.50909	4.80222	5.40257	5.70516	4.58248	4.71223	3.62893	6.53658	2.42835	3.79518	3.48664	5.41401	3.49866	3.31704	4.61416	6.16184	4.42316	1.73868	0.0080855
LTBP2	4.23089	2.56722	2.38744	3.99441	4.03827	3.88757	0.842732	4.10184	0.21852	0.20425	0.974966	2.4165	2.81726	0.696735	0.133023	2.3188	2.50502	2.18886	2.06868	3.33833	3.51763	1.77325	1.74438	0.00231297
CPXM2	-3.22581	-2.98737	-3.39392	-3.8615	-3.59836	-1.05417	-5.46105	-1.47069	-3.40597	-5.41046	-5.91985	-5.5435	-5.53589	-5.64311	-5.42157	-3.94798	-4.23644	-5.55933	-3.78099	-5.55952	-3.02019	-4.77831	1.75812	0.00634826
PKNOX2	-2.48884	-2.50194	-3.39392	-3.12453	-3.59836	-3.3761	-5.46105	-5.55816	-4.99093	-3.08853	-5.91985	-5.5435	-2.36596	-4.05815	-5.42157	-5.53295	-5.82141	-5.55933	-3.04402	-5.55952	-3.08062	-4.85178	1.77117	0.000161302
LOC101930075	-2.00342	-2.50194	-3.39392	-2.27653	-3.59836	-2.63913	-5.46105	-3.23623	-4.99093	-5.41046	-5.91985	-3.95854	-3.95093	-4.05815	-3.8366	-5.53295	-4.23644	-3.97437	-3.04402	-5.55952	-2.73555	-4.51215	1.7766	0.000212239
KREMEN2	-2.48884	-2.98737	-2.65696	-3.8615	-2.01339	-2.1537	-5.46105	-5.55816	-4.99093	-5.41046	-4.33489	-2.37358	-2.36596	-4.05815	-2.61421	-3.21102	-5.82141	-5.55933	-5.36595	-5.55952	-2.69363	-4.47747	1.78385	0.000893529
GP9	0.917148	0.116967	1.52891	1.54223	1.8935	2.29633	0.421594	1.0117	-1.82101	-1.50357	-0.875458	-0.589304	0.48648	-2.47319	0.509172	1.47828	1.02408	0.590418	0.0603151	-3.97456	1.38251	-0.403932	1.78644	0.00315833
ZNF833P	-2.00342	-1.84987	-2.65696	-3.12453	-3.59836	-1.26062	-3.87609	-2.7508	-4.99093	-2.24054	-3.1125	-5.5435	-2.07646	-5.64311	-5.42157	-5.53295	-3.49948	-5.55933	-3.04402	-5.55952	-2.41562	-4.20363	1.788	0.00334755
RAB6B	4.69504	4.07224	5.81959	4.44381	4.16319	5.02621	3.03481	2.78614	4.39493	3.67965	2.59978	2.00339	4.62524	0.731925	3.51801	2.36792	3.93181	2.5751	2.06868	2.34135	4.70335	2.9042	1.79915	0.000297746
KCNJ14	0.54678	-0.264904	-0.730956	-0.588478	-0.791002	-0.20617	-1.37359	-1.85772	-2.66901	-1.71002	-2.74993	-2.73615	-3.95093	-1.11955	-1.72113	-3.21102	-1.73394	0.273561	-1.45906	-3.97456	-0.339122	-2.14236	1.80324	0.000119281
CCDC173	1.84744	0.957489	2.05454	0.78236	1.68705	1.41398	-0.706161	0.114268	-0.598616	0.144129	-0.365263	1.53332	-0.250485	-1.11955	0.306355	-1.28502	-0.86721	0.417951	1.79392	-3.97456	1.45714	-0.346923	1.80407	0.000461718
FNDC1	-2.48884	-2.50194	-2.65696	-1.05414	-3.59836	-2.63913	-5.46105	-2.09873	-4.99093	-3.8255	-4.33489	-2.73615	-1.01233	-5.64311	-5.42157	-5.53295	-4.23644	-3.97437	-5.36595	-5.55952	-2.48989	-4.29953	1.80964	0.00272081
CAGE1	-2.00342	-1.40241	-3.39392	-1.19853	-2.01339	-1.26062	-2.00162	-3.97319	-4.99093	-5.41046	-4.33489	-3.95854	-3.95093	-4.05815	-1.96213	-3.94798	-3.49948	-2.0999	-1.90652	-5.55952	-1.87871	-3.68959	1.81087	0.00183535
CAND2	-0.0558847	1.10009	-0.89142	-0.402065	0.649571	-0.00686143	-2.65369	-2.09873	-2.18358	-1.16253	-3.1125	-3.95854	-1.629	-1.11955	-0.0640138	-1.62606	-1.17755	0.81571	-2.55859	-2.10009	0.0655721	-1.75919	1.82477	0.000736356
SPX	-1.64085	-2.98737	-1.80896	-1.98703	-3.59836	-1.50163	-3.87609	-2.7508	-4.99093	-5.41046	-5.91985	-5.5435	-1.44842	-2.83576	-5.42157	-2.72559	-2.65148	-5.55933	-2.55859	-5.55952	-2.25403	-4.08942	1.83539	0.00336202
FECH	10.6376	8.34702	10.7566	8.4048	10.0391	10.2302	8.78026	8.5542	10.0067	8.38406	8.19949	6.8523	9.33645	5.79203	7.76965	6.77511	8.09978	6.78968	6.99353	8.09344	9.73588	7.88762	1.84826	0.00638725
ALDH8A1	0.54678	-0.916981	-2.65696	-0.802603	-1.27643	-0.873595	-2.65369	-3.23623	-4.99093	-5.41046	-4.33489	-3.22157	-3.95093	-1.73622	-2.61421	-2.36302	-2.36197	-0.273927	-0.842388	-1.85908	-0.99663	-2.84639	1.84976	0.00643126
MIR600HG	-0.723309	-2.98737	-2.65696	-1.98703	-2.01339	-1.50163	-5.46105	-5.55816	-4.99093	-5.41046	-3.59792	-3.22157	-3.21396	-4.05815	-3.8366	-2.07352	-4.23644	-3.2374	-3.04402	-1.65263	-1.97828	-3.82806	1.84978	0.0013135
PPT2-EGFL8	1.87573	0.667982	2.2785	1.06134	2.07407	2.07237	0.421594	0.507932	-0.743006	0.261965	0.455187	-0.788613	1.86499	-0.513832	-1.96213	-1.00939	0.865095	-0.701348	-0.842388	-0.350065	1.67166	-0.181	1.85266	0.000189014
UNC5B	-0.562845	-1.60886	-1.07199	-1.359	-0.138925	0.0833364	-3.87609	-0.603961	-2.18358	-2.24054	-0.965656	-5.5435	-3.21396	-1.2508	-3.09964	0.656877	-3.49948	-2.3894	-3.04402	-5.55952	-0.77638	-2.62952	1.85314	0.00321001
CLEC14A	-1.64085	-3.72434	-3.39392	-3.12453	-3.59836	-2.1537	-5.46105	-5.55816	-4.99093	-5.41046	-3.59792	-3.95854	-3.95093	-3.32119	-5.42157	-3.21102	-5.82141	-5.55933	-5.36595	-5.55952	-2.93928	-4.79914	1.85986	0.00128599
LOC102725095	1.02212	-1.06137	-0.586566	-0.402065	0.102083	0.248396	-1.76061	-2.7508	-3.40597	-3.08853	-3.1125	-0.899644	-3.95093	-1.73622	-1.17364	-5.53295	-1.57348	0.323314	0.306476	0.371219	-0.112901	-1.99888	1.88598	0.00319562
DZIP1	-1.64085	-0.916981	-2.17153	-2.27653	-3.59836	-1.79113	-5.46105	-2.38823	-2.66901	-2.60311	-3.59792	-2.08407	-3.95093	-5.64311	-5.42157	-3.21102	-4.23644	-5.55933	-3.04402	-5.55952	-2.0659	-3.95924	1.89334	0.00230013
PF4	3.92732	1.67939	4.37647	3.99856	4.98284	4.82848	1.83357	2.21663	0.736987	1.24775	2.38849	1.87435	3.84132	-0.151262	1.90935	3.9649	3.37089	3.08813	2.70551	-0.201967	3.96551	2.0589	1.9066	0.00959934
TRIM10	6.81265	5.48593	7.561	5.73656	6.74926	6.99858	5.19269	5.04083	5.27702	5.12967	4.65663	4.14475	6.78294	2.37369	4.12726	3.57296	5.60224	4.06455	3.96273	5.0978	6.55733	4.6447	1.91263	0.00067526
RAB40AL	-0.903882	-1.40241	-3.39392	-1.19853	-3.59836	-1.79113	-5.46105	-5.55816	-4.99093	-5.41046	-4.33489	-5.5435	-3.21396	-1.73622	-3.8366	-3.94798	-3.01405	-3.97437	-1.90652	-2.75216	-2.04804	-3.9772	1.92917	0.00768283
RCOR2	-0.903882	-2.50194	-3.39392	-0.922897	-3.59836	-2.1537	-5.46105	-3.23623	-4.99093	-5.41046	-2.74993	-5.5435	-2.72853	-5.64311	-2.61421	-3.21102	-4.23644	-1.85889	-5.36595	-5.55952	-2.24578	-4.18641	1.94063	0.00786353
ADIRF	-2.00342	-3.72434	-2.65696	-2.27653	-3.59836	-2.63913	-5.46105	-2.7508	-4.99093	-5.41046	-5.91985	-5.5435	-3.95093	-5.64311	-3.09964	-5.53295	-5.82141	-3.97437	-3.04402	-5.55952	-2.81645	-4.76447	1.94801	0.000296261
CA8	4.33643	3.83791	3.9724	3.14226	1.44604	4.65916	2.59965	2.16294	3.27116	2.19687	2.28472	-0.334047	3.58565	0.0848056	1.34662	0.48942	1.70998	-0.0674761	1.62274	1.62039	3.5657	1.61239	1.95331	0.00670407
SLC4A1	12.9463	10.9928	13.6606	11.4296	13.5348	12.8539	11.3792	11.7557	12.7367	11.0518	10.9468	9.75896	12.5431	8.26556	10.3662	9.53671	11.2541	9.22985	9.34308	10.4508	12.5697	10.6156	1.95404	0.00552916
NHLRC4	-0.28721	-0.785736	0.0655108	0.10813	1.35584	-0.103077	-0.937487	-0.80327	0.623776	-1.71002	-1.39629	-3.95854	-0.677907	-1.94268	-3.8366	-3.94798	-2.12097	-2.3894	-3.04402	-0.430236	0.0589096	-1.89797	1.95688	0.000741457
LONRF2	-2.00342	-1.84987	-2.65696	-0.802603	-3.59836	-2.63913	-5.46105	-5.55816	-1.08404	-3.8255	-5.91985	-5.5435	-5.53589	-5.64311	-5.42157	-5.53295	-1.57348	-1.65244	-5.36595	-0.915663	-2.25839	-4.21665	1.95827	0.00789067
C9orf153	-2.00342	-3.72434	-0.89142	-3.8615	-3.59836	-2.1537	-5.46105	-5.55816	-3.40597	-3.8255	-5.91985	-5.5435	-5.53589	-5.64311	-3.8366	-5.53295	-3.49948	-2.3894	-3.78099	-5.55952	-2.70545	-4.678	1.97254	0.00771064
SLC22A23	4.47232	3.12115	5.17467	2.65683	5.31752	4.65549	2.84729	2.62672	3.26173	1.76945	2.1729	1.57544	4.10255	0.422974	1.52095	1.58599	3.52953	1.35953	1.68933	3.17857	4.233	2.26021	1.97278	0.00454201
C4orf47	-1.35134	-1.06137	-1.27844	-1.74602	-3.59836	-3.3761	-5.46105	-3.97319	-3.40597	-5.41046	-4.33489	-3.95854	-3.95093	-0.433662	-3.8366	-5.53295	-4.23644	-1.16701	-5.36595	-5.55952	-2.0686	-4.0448	1.97619	0.00707033
IGFALS	0.803938	-0.916981	-0.335027	-0.922897	0.925206	-0.56874	-1.76061	-2.38823	-2.18358	-3.08853	-4.33489	-3.22157	-0.406605	-1.94268	-1.96213	-3.21102	-0.329553	-1.16701	-3.04402	-1.03596	-0.169084	-2.14831	1.97923	0.000821628
UFSP1	-2.00342	-1.40241	-1.51945	-2.6391	-2.01339	-2.1537	-5.46105	-3.23623	-4.99093	-3.8255	-4.33489	-5.5435	-3.21396	-2.83576	-5.42157	-3.21102	-2.36197	-1.3114	-3.78099	-5.55952	-1.95525	-3.93488	1.97963	0.000114249
ENDOU	-2.00342	-1.06137	-0.89142	-1.98703	-3.59836	-3.3761	-2.65369	-5.55816	-3.40597	-3.8255	-2.46042	-3.95854	-5.53589	-1.11955	-5.42157	-5.53295	-5.82141	-5.55933	-5.36595	-1.65263	-2.15295	-4.13368	1.98073	0.00783152
TAS2R19	-0.28721	-2.98737	-2.17153	-2.27653	-0.791002	-1.26062	-3.13912	-2.38823	-3.40597	-5.41046	-4.33489	-5.5435	-5.53589	-3.32119	-3.09964	-3.94798	-2.12097	-1.65244	-1.11802	-5.55952	-1.62904	-3.6127	1.98366	0.00409182
TGFB1I1	0.318511	-0.785736	0.854007	0.78236	0.489106	1.06131	-1.37359	-0.428874	-1.08404	-1.323	-2.21941	-2.08407	0.136538	-4.05815	-1.51468	-1.00939	-0.0934856	-1.85889	-1.27849	-3.23759	0.45326	-1.53051	1.98377	0.00017252
ICAM5	0.318511	-0.355102	0.306519	0.334901	0.793961	-0.20617	-1.21312	-1.0346	0.435331	-3.08853	-1.83239	-3.22157	-0.581691	-2.47319	-5.42157	-1.44548	-0.206696	-1.85889	-3.04402	-0.00492985	0.19877	-1.7851	1.98387	0.000439492
TSPO2	4.14051	3.20245	5.56318	2.97561	4.84044	4.67738	2.77257	3.20671	3.85769	3.49342	3.38164	1.63641	4.47953	-0.21685	2.20049	0.942786	2.28188	0.463039	1.29226	1.67889	4.23326	2.24789	1.98537	0.00305317
EMCN	-1.35134	-3.72434	-2.17153	-1.05414	-3.59836	-3.3761	-3.87609	-3.23623	-4.99093	-5.41046	-3.59792	-3.95854	-2.72853	-5.64311	-3.8366	-5.53295	-4.23644	-5.55933	-5.36595	-5.55952	-2.54597	-4.53804	1.99208	0.00651498
FAM65C	6.2343	4.40323	6.91858	4.44684	7.14058	6.56788	4.68997	3.11073	4.35114	3.29344	3.45301	3.66351	5.90446	2.46017	3.56428	3.05577	5.33278	3.27672	3.59695	5.54574	5.9519	3.9499	2.002	0.00760065
LOC102724880	-3.22581	-2.98737	-2.65696	-2.27653	-3.59836	-2.63913	-5.46105	-5.55816	-4.99093	-5.41046	-4.33489	-3.95854	-5.53589	-5.64311	-5.42157	-3.21102	-4.23644	-3.97437	-5.36595	-5.55952	-2.89736	-4.90442	2.00706	3.46988e-06
RGS16	2.42763	3.29433	2.2785	3.57313	2.74149	2.02763	0.153661	1.95754	0.681492	-0.366066	0.821615	-1.15118	1.09347	-1.94268	1.69738	0.0216415	0.518444	3.99334	0.937831	1.55942	2.72379	0.712565	2.01122	0.000334231
HIST1H4J	-3.22581	0.363127	-1.51945	-1.74602	-2.01339	-1.50163	-2.00162	-2.7508	-1.82101	-2.24054	-4.33489	-3.22157	-5.53589	-4.05815	-3.09964	-5.53295	-3.49948	-3.2374	-3.78099	-5.55952	-1.6072	-3.6196	2.01241	0.00578568
LHX4-AS1	1.02212	-0.916981	-0.335027	-0.402065	-1.27643	-0.20617	-5.46105	-3.23623	-4.99093	-3.08853	-2.74993	-0.117236	-1.83545	-2.47319	-3.09964	-1.62606	-0.329553	-1.3114	-0.507969	-2.75216	-0.352426	-2.39852	2.0461	0.00128784
MMP21	-1.64085	-1.06137	-1.80896	-0.691571	-3.59836	-2.1537	-5.46105	-3.97319	-4.99093	-3.8255	-3.59792	-3.95854	-5.53589	-3.32119	-2.25164	-5.53295	-2.36197	-1.3114	-2.55859	-5.55952	-1.8258	-3.87431	2.04851	0.00281974
KCNT2	-0.903882	-1.40241	-1.80896	-2.27653	-3.59836	-1.79113	-5.46105	-3.97319	-4.99093	-2.24054	-5.91985	-5.5435	-5.53589	-2.83576	-3.8366	-2.07352	-2.36197	-2.0999	-3.78099	-5.55952	-1.96355	-4.01523	2.05168	0.00190269
IBA57-AS1	-1.64085	-1.22184	-1.80896	-1.74602	-1.27643	-2.1537	-5.46105	-3.23623	-3.40597	-3.08853	-3.59792	-5.5435	-3.21396	-2.18368	-2.25164	-3.21102	-3.49948	-2.0999	-5.36595	-5.55952	-1.6413	-3.69417	2.05287	3.54529e-05
PCDHB5	-2.00342	-2.50194	-2.65696	-1.05414	-3.59836	-1.79113	-3.87609	-5.55816	-4.99093	-3.8255	-5.91985	-3.95854	-5.53589	-1.73622	-3.8366	-5.53295	-5.82141	-1.3114	-3.04402	-5.55952	-2.26766	-4.32193	2.05428	0.0014538
RAI14	1.02212	1.40495	1.2879	1.44836	-1.27643	0.396494	-1.55416	2.37848	0.563655	-1.323	-1.83239	-2.08407	-0.406605	-2.83576	0.600802	-3.21102	-1.57348	-1.03577	-2.55859	-3.97456	0.713899	-1.34618	2.06007	0.00474229
PTPRF	4.6301	3.21034	5.28673	2.6982	4.4944	4.42911	2.35273	1.0712	3.06976	1.24775	1.48103	2.03393	4.00521	-0.151262	2.93158	0.909996	3.57306	1.84155	0.783797	3.59277	4.12481	2.05308	2.07173	0.00168856
C19orf73	-3.22581	-1.84987	-2.65696	-1.359	-3.59836	-3.3761	-2.65369	-5.55816	-3.40597	-5.41046	-5.91985	-5.5435	-3.95093	-5.64311	-5.42157	-3.94798	-4.23644	-5.55933	-5.36595	-3.97456	-2.67768	-4.75654	2.07886	0.000894581
CFH	4.06267	2.70751	3.28321	4.76665	2.9715	3.83011	1.63698	2.5865	-1.29049	2.33773	0.738359	0.899443	3.01486	0.46541	2.15586	1.31254	3.26871	4.56867	1.10978	-1.47206	3.60361	1.52374	2.07987	0.00125466
ANKRD24	0.143424	0.71307	-1.80896	0.662066	0.489106	-0.437496	-2.65369	-3.97319	-4.99093	-2.60311	-2.74993	-2.37358	-1.83545	-2.18368	0.00469893	-1.83251	-0.692123	0.273561	-0.156496	-3.97456	-0.039798	-2.12436	2.08456	0.00250005
GDF15	-3.22581	-2.50194	-2.65696	0.0453943	-0.791002	-1.26062	-2.65369	-5.55816	-1.08404	-5.41046	-3.1125	-2.08407	-2.72853	-5.64311	-5.42157	-5.53295	-3.49948	-2.0999	-3.04402	-5.55952	-1.73182	-3.81657	2.08475	0.00910234
HIPK1-AS1	-2.48884	-2.98737	-2.17153	-1.98703	-0.791002	-1.05417	-3.87609	-3.23623	-4.99093	-5.41046	-3.59792	-1.84306	-5.53589	-4.05815	-5.42157	-3.94798	-2.36197	-2.3894	-3.78099	-5.55952	-1.91332	-4.00073	2.0874	0.000664881
ASMTL-AS1	-1.64085	-0.916981	-0.455321	-1.05414	-2.01339	-1.05417	-3.87609	-5.55816	-2.18358	-5.41046	-4.33489	-3.95854	-3.95093	-2.18368	-3.09964	-2.72559	-1.91452	-3.2374	-0.236667	-3.23759	-1.18914	-3.27912	2.08998	0.000161403
APOD	-0.562845	-2.98737	-1.27844	-0.802603	-3.59836	-2.63913	-5.46105	-2.7508	-4.99093	-5.41046	-2.74993	-3.95854	-1.44842	-5.64311	-5.42157	-5.53295	-3.49948	-2.3894	-2.19602	-5.55952	-1.97812	-4.0723	2.09417	0.00819737
PCDHGA12	-0.903882	-1.40241	-1.07199	-1.74602	-3.59836	-2.1537	-5.46105	-3.97319	-3.40597	-3.8255	-4.33489	-3.95854	-3.95093	-1.94268	-3.8366	-5.53295	-3.01405	-2.3894	-3.78099	-5.55952	-1.81273	-3.92616	2.11343	0.00149532
PLEKHG5	1.49301	-0.0998446	-0.89142	-0.802603	2.07407	1.14747	-2.00162	-1.31023	-1.82101	-2.24054	-3.1125	-2.73615	-1.44842	-1.39519	-0.0640138	-1.62606	-0.206696	1.12717	-0.507969	-5.55952	0.486779	-1.63591	2.12269	0.00776241
EPB42	10.2131	8.8128	11.4242	8.89471	10.8493	10.5531	8.27419	8.52607	9.12468	8.52055	8.25265	7.36845	10.096	5.44634	7.64402	7.14102	8.76209	7.00981	7.18888	8.3665	10.1245	7.98009	2.14445	0.00223818
TENM2	-0.903882	-2.98737	-3.39392	-0.802603	-3.59836	-1.79113	-5.46105	-0.700176	-4.99093	-5.41046	-5.91985	-3.95854	-1.629	-5.64311	-5.42157	-5.53295	-2.65148	-3.2374	-5.36595	-5.55952	-2.24621	-4.39157	2.14536	0.00769899
MYLK4	0.398681	0.182555	1.70762	0.225967	1.8935	0.766863	0.0308041	-2.7508	-4.99093	-3.08853	-2.21941	-1.45604	1.35893	-2.47319	-0.377172	-1.00939	0.407413	-0.133064	-1.90652	0.630306	0.86253	-1.28411	2.14664	0.00119349
CLEC1B	1.72839	-0.916981	1.65047	1.81093	2.87738	1.10503	-0.817193	-0.914301	-1.82101	-0.766604	-0.493587	-0.589304	0.971907	-2.83576	-0.666678	1.76167	1.25541	0.323314	-0.722093	-5.55952	1.37587	-0.776696	2.15257	0.00909615
PPIC	-3.22581	-0.264904	-1.27844	-1.98703	-3.59836	-1.50163	-3.87609	-2.38823	-4.99093	-5.41046	-4.33489	-3.95854	-2.72853	-5.64311	-0.563585	-1.62606	-5.82141	-5.55933	-5.36595	-5.55952	-1.97603	-4.13047	2.15445	0.00765927
LBP	0.233622	-0.55441	-1.51945	0.996485	-0.791002	1.78041	-5.46105	-3.23623	-1.29049	-3.8255	-1.67192	0.339143	-0.109623	-2.47319	-0.77771	-2.36302	-2.12097	-2.3894	-3.04402	-1.65263	0.0242754	-2.14833	2.17261	0.00551933
MYH15	0.143424	2.66225	0.998397	0.10813	0.925206	-1.26062	-0.937487	-2.7508	-3.40597	-2.60311	-3.59792	-1.84306	-1.83545	0.287622	-1.51468	-2.07352	-1.91452	1.26085	-0.507969	-0.701538	0.596131	-1.58125	2.17738	0.00696209
RADIL	-4.81077	-1.40241	-1.80896	-1.98703	-3.59836	-2.1537	-3.87609	-5.55816	-4.99093	-3.8255	-5.91985	-3.95854	-3.95093	-5.64311	-5.42157	-5.53295	-5.82141	-5.55933	-5.36595	-1.85908	-2.62687	-4.80596	2.17909	0.00685876
C11orf96	2.30817	3.04385	0.378669	3.31841	0.489106	2.15788	-1.55416	2.56596	1.41846	1.06527	0.0108851	-1.63661	-0.781	-2.47319	-0.377172	-2.36302	-0.266817	-0.605133	2.14975	-0.430236	1.94935	-0.234072	2.18342	0.00634786
FAM71A	1.63217	0.756791	0.635827	-0.588478	-1.27643	0.168225	-1.55416	-2.38823	-1.5315	-2.24054	-2.74993	-3.22157	-3.95093	-4.05815	-1.96213	-1.62606	-1.42909	0.850062	1.14184	-2.75216	0.221351	-1.96232	2.18368	0.00224733
COL5A2	0.917148	0.957489	0.802476	2.57035	1.35584	1.18869	-5.46105	0.223203	-2.66901	-1.01814	-0.875458	-1.29557	0.48648	1.1513	0.728181	-1.14063	-0.395141	-0.00474035	-0.321556	-1.85908	1.29867	-0.889372	2.18804	0.000544838
PLEKHH2	0.615493	-2.50194	-2.17153	-0.0201941	-1.27643	-1.26062	-0.937487	-0.914301	-2.18358	-2.60311	-5.91985	-3.95854	-2.72853	-1.94268	-5.42157	-5.53295	-2.36197	-0.701348	-5.36595	-5.55952	-1.10254	-3.2951	2.19256	0.00780968
CPNE4	-2.00342	-1.06137	-2.65696	-0.922897	-3.59836	-1.79113	-3.87609	-5.55816	-4.99093	-5.41046	-5.91985	-3.95854	-5.53589	-3.32119	-3.8366	-1.44548	-4.23644	-3.2374	-5.36595	-2.10009	-2.00569	-4.19951	2.19382	0.00155141
CMTM5	-0.28721	-1.06137	0.51297	1.37372	-0.791002	1.01622	-3.87609	-1.65127	-1.5315	-1.50357	-1.83239	-2.37358	0.39485	-5.64311	-1.51468	0.194973	-0.692123	-0.804442	-2.55859	-5.55952	0.127222	-2.06793	2.19515	0.00321098
TDO2	-0.903882	-1.06137	-2.65696	-1.05414	-3.59836	-2.1537	-5.46105	0.0565526	-2.66901	-5.41046	-4.33489	-5.5435	-3.95093	-2.83576	-5.42157	-3.94798	-5.82141	-2.75197	-3.78099	-5.55952	-1.90473	-4.10232	2.19758	0.00336716
FOXD4L1	-0.166916	-0.665442	-0.335027	-1.359	-3.59836	-0.103077	-1.37359	-5.55816	-2.66901	-3.8255	-2.74993	-5.5435	-0.581691	-1.94268	-3.09964	-3.94798	-1.91452	-2.75197	-5.36595	-3.97456	-1.03797	-3.23562	2.19765	0.00832374
C15orf26	-0.0558847	-1.60886	-0.586566	-1.98703	-0.138925	-0.437496	-5.46105	-1.85772	-4.99093	-5.41046	-4.33489	-3.22157	-1.28796	-2.83576	-1.72113	-1.62606	-0.692123	-0.915473	-2.19602	-5.55952	-0.802459	-3.0079	2.20545	0.00138292
SLC26A7	-2.48884	-1.60886	-1.80896	-1.98703	-1.27643	-1.50163	-5.46105	-3.97319	-4.99093	-5.41046	-4.33489	-5.5435	-3.21396	-3.32119	-5.42157	-3.21102	-3.01405	-1.85889	-2.19602	-3.97456	-1.77862	-3.99466	2.21604	1.48531e-05
THEGL	1.49301	0.048254	2.36984	1.0927	0.925206	1.78041	-0.175647	-0.914301	0.294469	-0.456264	-1.06187	-1.63661	1.06403	-2.18368	0.133023	-1.28502	0.368419	-0.915473	-0.722093	-5.55952	1.2849	-0.932182	2.21709	0.000650245
GFRA1	-0.418455	-0.785736	-2.17153	-0.317176	-3.59836	-2.1537	-5.46105	-0.513763	-4.99093	-5.41046	-2.74993	-5.5435	-2.07646	-5.64311	-5.42157	-1.14063	-3.49948	-3.97437	-5.36595	-1.31159	-1.57416	-3.79306	2.2189	0.00890348
CPEB1	-0.166916	-1.06137	-2.65696	-2.27653	-3.59836	-2.1537	-5.46105	-5.55816	-4.99093	-3.8255	-5.91985	-5.5435	-3.21396	-1.11955	-3.09964	-3.94798	-2.36197	-5.55933	-3.04402	-5.55952	-1.98564	-4.22893	2.24329	0.00428306
RAB3C	-3.22581	-2.13937	-0.586566	-1.359	-3.59836	-2.1537	-5.46105	-5.55816	-2.66901	-5.41046	-5.91985	-3.95854	-2.72853	-5.64311	-2.61421	-3.94798	-5.82141	-3.2374	-3.78099	-5.55952	-2.17713	-4.45073	2.2736	0.0022763
TEAD2	-1.35134	-2.50194	-2.65696	-2.27653	-3.59836	-0.56874	-5.46105	-2.7508	-4.99093	-5.41046	-3.59792	-3.95854	-5.53589	-2.83576	-5.42157	-3.94798	-1.91452	-5.55933	-5.36595	-5.55952	-2.15898	-4.45073	2.29175	0.0014684
GJC2	1.29775	-0.264904	0.51297	-1.05414	2.37892	0.766863	-3.13912	-2.7508	-0.0367372	-2.24054	-3.59792	-2.37358	-2.72853	-1.94268	-1.17364	-1.00939	0.368419	-0.804442	0.564788	-2.75216	0.606244	-1.68688	2.29312	0.00321913
PLCD4	-2.00342	-2.50194	-2.17153	-2.6391	-0.791002	-3.3761	-3.13912	-3.23623	-4.99093	-3.08853	-5.91985	-5.5435	-3.95093	-5.64311	-5.42157	-5.53295	-5.82141	-3.2374	-5.36595	-2.75216	-2.24718	-4.54597	2.29879	0.000309474
CALD1	1.90347	0.116967	2.31574	2.90669	1.0455	1.6683	-1.55416	1.28733	-1.29049	-1.50357	-0.63445	-2.73615	1.15061	-1.55565	-1.3341	0.770833	0.328341	0.113096	-1.11802	-1.03596	1.65944	-0.650881	2.31033	0.000773654
MYL4	5.95989	4.95866	6.47798	4.94478	7.94613	6.13632	4.16648	4.25402	5.21974	4.2531	3.98854	2.69012	5.43062	1.6878	3.82873	2.36792	4.29103	3.15148	2.94239	4.35487	6.07063	3.75906	2.31157	0.00189493
BTNL9	-1.35134	-2.50194	-2.17153	-3.12453	-3.59836	-1.26062	-5.46105	-2.7508	-4.99093	-5.41046	-4.33489	-5.5435	-3.21396	-4.05815	-5.42157	-5.53295	-3.49948	-3.97437	-5.36595	-5.55952	-2.33472	-4.65126	2.31654	0.000548386
HTR2A	-3.22581	-3.72434	-0.586566	-3.12453	-3.59836	-1.26062	-3.13912	-3.97319	-4.99093	-5.41046	-4.33489	-3.95854	-5.53589	-5.64311	-5.42157	-5.53295	-4.23644	-5.55933	-5.36595	-5.55952	-2.5867	-4.90442	2.31772	0.00588407
COL6A1	1.75908	0.919521	0.998397	2.6982	3.19606	1.90931	0.320311	2.67546	0.939804	-1.71002	-0.790569	-1.84306	0.730899	0.422974	-0.563585	-1.83251	0.328341	2.35356	-1.27849	-5.55952	1.91343	-0.414743	2.32817	0.0025323
TCTE3	-1.64085	-1.84987	-1.80896	-1.359	-0.138925	-2.1537	-2.65369	-5.55816	-2.66901	-5.41046	-4.33489	-3.95854	-3.95093	-4.05815	-3.8366	-3.94798	-3.01405	-2.3894	-2.19602	-5.55952	-1.49188	-3.8241	2.33222	5.67761e-05
ASIC3	0.615493	1.58552	0.306519	0.225967	1.44604	0.530795	-0.603068	-3.23623	-2.66901	-5.41046	-1.39629	-1.45604	-1.83545	0.0848056	-0.77771	-2.72559	0.244683	-0.133064	-0.321556	-1.47206	0.785055	-1.5505	2.33556	0.000123506
PLEKHH1	-2.00342	-0.0238957	-1.80896	-0.691571	-3.59836	-0.71313	-5.46105	-3.97319	-3.40597	-3.08853	-3.1125	-3.95854	-5.53589	-2.47319	-5.42157	-3.21102	-5.82141	-1.85889	-5.36595	-0.701538	-1.47322	-3.81352	2.34029	0.00461026
NTRK2	1.11997	-0.55441	0.951854	2.05339	-1.27643	2.02763	-1.76061	1.84272	-3.40597	-1.16253	-2.46042	-1.45604	0.971907	-0.785134	-1.02925	-2.36302	-0.777012	0.273561	-5.36595	-5.55952	0.720332	-1.64552	2.36585	0.0095625
PRKD1	0.970588	0.799226	1.3249	0.225967	0.102083	-2.63913	-1.37359	-0.603961	-3.40597	-3.8255	-2.46042	-2.08407	-2.07646	-4.05815	-3.09964	-2.72559	-3.01405	-0.201777	-2.55859	0.112907	0.130605	-2.24106	2.37167	0.00719252
SMAD9	-2.48884	-2.98737	-2.17153	-1.98703	-2.01339	-2.1537	-5.46105	-3.23623	-2.66901	-3.08853	-5.91985	-5.5435	-3.95093	-4.05815	-5.42157	-5.53295	-4.23644	-5.55933	-5.36595	-5.55952	-2.30031	-4.68593	2.38562	1.34823e-06
COL28A1	-2.00342	-1.60886	-1.51945	0.168251	-3.59836	-0.103077	-5.46105	-1.16584	-4.99093	-5.41046	-3.1125	-2.73615	-1.44842	-5.64311	-5.42157	-5.53295	-1.91452	-2.75197	-2.55859	-5.55952	-1.44415	-3.83626	2.3921	0.00639934
SLC30A10	-0.28721	-1.40241	0.447381	-3.12453	0.308534	-0.20617	-1.21312	-3.97319	-2.18358	-2.60311	-2.21941	-2.73615	-2.72853	-5.64311	-1.96213	-3.21102	-0.86721	-3.2374	-5.36595	-5.55952	-0.710734	-3.10739	2.39665	0.00520858
PLA2R1	-0.28721	-2.98737	-2.17153	0.168251	-3.59836	-1.26062	-3.87609	-1.65127	-4.99093	-5.41046	-3.59792	-3.22157	-1.14357	-5.64311	-5.42157	-5.53295	-4.23644	-3.97437	-5.36595	-3.23759	-1.68947	-4.09313	2.40366	0.00848079
KLHDC8A	1.84744	0.667982	2.03234	1.81093	4.22819	2.43982	-0.416655	2.50254	0.21852	-0.201007	0.709504	-1.63661	2.49202	-1.11955	-0.136164	-0.77806	0.97301	-0.804442	-1.27849	-3.97456	2.17112	-0.246424	2.41754	0.002461
TUBB2A	7.89508	5.83727	8.10443	7.84255	9.03895	9.17809	6.89127	6.22443	7.28781	6.50355	3.97345	5.40997	5.06867	2.69228	6.35034	4.4991	4.72259	6.19764	6.77008	4.85093	7.98273	5.53158	2.45115	0.00207168
TRHDE-AS1	0.47463	-0.55441	1.08721	-0.588478	2.9408	1.41398	-2.00162	-5.55816	0.435331	-5.41046	-2.46042	-1.84306	1.3096	-2.47319	-3.09964	-0.889091	0.920061	-1.03577	-1.90652	0.630306	0.795622	-1.67019	2.46581	0.0068942
ANKRD36BP2	8.10417	7.14783	8.04227	6.45176	7.74316	7.03365	4.2237	4.83094	4.66906	3.20056	3.34459	2.95235	5.50097	5.35336	7.41626	4.10186	5.09969	6.90445	6.38601	5.33454	7.42047	4.95131	2.46916	3.38521e-05
HBM	8.03256	7.15856	8.47349	6.85704	9.0809	8.60939	6.24847	6.38984	7.27322	6.71075	5.65237	4.96528	7.67585	2.33988	5.87248	4.43716	6.12294	4.21051	4.89262	5.03013	8.03532	5.55868	2.47664	0.000219283
EXOC3L2	-2.48884	-2.98737	-0.89142	-0.161057	-3.59836	-1.05417	-3.13912	-2.09873	-4.99093	-3.8255	-3.59792	-5.5435	-3.95093	-5.64311	-5.42157	-5.53295	-4.23644	-5.55933	-5.36595	-2.10009	-1.86354	-4.35758	2.49404	0.00393882
PLEK2	4.35162	2.29803	5.58622	1.63036	4.85697	4.4673	1.40932	2.35473	2.84827	1.74941	2.0745	0.387237	3.29384	-0.785134	0.768259	-0.106683	2.07946	0.948465	0.41541	1.65965	3.86508	1.36405	2.50103	0.00828606
RNF175	0.47463	-2.98737	1.17086	-1.05414	0.489106	1.01622	-1.37359	-2.09873	-3.40597	-0.456264	-3.1125	-3.95854	-1.83545	-2.47319	-5.42157	-1.44548	-0.777012	-3.2374	-2.19602	-5.55952	-0.148448	-2.66794	2.5195	0.00948844
SRPX	-1.35134	-2.98737	-1.51945	-0.588478	-3.59836	-1.79113	-5.46105	-1.0346	-4.99093	-5.41046	-5.91985	-5.5435	-2.36596	-5.64311	-2.61421	-3.94798	-3.49948	-5.55933	-5.36595	-5.55952	-1.97269	-4.494	2.52131	0.00120508
CYP3A5	-3.22581	-3.72434	-0.455321	-3.8615	-0.791002	-1.05417	-5.46105	-5.55816	-4.99093	-5.41046	-3.59792	-5.5435	-1.28796	-5.64311	-5.42157	-5.53295	-2.65148	-5.55933	-3.78099	-5.55952	-2.18536	-4.71421	2.52885	0.00856439
AFAP1-AS1	0.54678	-0.665442	-2.65696	-1.74602	-3.59836	-2.1537	-2.65369	-5.55816	-4.99093	-3.8255	-5.91985	-3.95854	-5.53589	1.90378	-1.17364	-5.53295	-5.82141	-5.55933	-5.36595	-5.55952	-1.71228	-4.25368	2.5414	0.00946773
DNASE1L3	2.92394	0.048254	2.36984	1.75321	0.102083	1.10503	-2.00162	0.464211	-1.82101	-0.552479	-0.63445	-2.08407	0.346755	-1.73622	-0.77771	-2.72559	-0.463854	-1.03577	-1.45906	-1.85908	1.38373	-1.16714	2.55087	0.00163812
KIRREL	-0.418455	-0.785736	-0.89142	0.334901	-3.59836	0.168225	-5.46105	-1.0346	-2.66901	-5.41046	-3.59792	-3.95854	-1.629	-0.357713	-5.42157	-3.94798	-1.17755	-3.97437	-3.78099	-5.55952	-0.86514	-3.42716	2.56202	0.00532529
JPH1	-2.48884	0.523592	-3.39392	-3.12453	-3.59836	-1.26062	-5.46105	-5.55816	-3.40597	-3.8255	-4.33489	-5.5435	-5.53589	-3.32119	-3.8366	-3.94798	-5.82141	-5.55933	-5.36595	-5.55952	-2.22378	-4.79121	2.56743	0.00868568
HBBP1	0.681081	-0.0998446	0.693542	-2.27653	-1.27643	-0.103077	-5.46105	-2.7508	0.13835	-3.8255	-4.33489	-5.5435	-5.53589	-5.64311	-0.666678	-1.83251	0.553633	-2.0999	-3.04402	-1.47206	-0.396877	-2.96557	2.56869	0.00330347
LRP4	0.681081	-1.40241	-1.07199	-0.802603	1.53093	0.653652	-3.13912	-0.272755	-3.40597	-1.50357	0.0108851	-2.73615	-1.01233	-1.94268	-1.17364	-5.53295	-2.36197	-5.55933	-3.04402	-5.55952	-0.0685572	-2.65951	2.59095	0.00203743
FAT3	0.143424	-2.50194	-0.335027	-1.98703	-3.59836	-0.56874	-3.87609	0.981002	-4.99093	-5.41046	-5.91985	-5.5435	-1.83545	-5.64311	-5.42157	-3.94798	-5.82141	-3.2374	-3.04402	-3.23759	-1.47461	-4.06774	2.59313	0.00598997
CDH11	1.37905	-1.84987	-1.27844	1.77271	-1.27643	0.871832	-3.87609	1.68025	-2.66901	-5.41046	-1.83239	-2.73615	0.346755	-2.83576	-2.61421	-3.94798	-1.17755	-3.2374	-3.78099	-5.55952	-0.063524	-2.68932	2.6258	0.00850998
HBQ1	2.86871	1.26056	4.03514	1.37372	5.23137	2.99894	1.38444	1.18331	1.77725	0.998931	0.419998	-0.589304	2.45847	-2.18368	0.728181	-0.323494	1.21202	-0.701348	-0.0805474	-1.65263	2.96141	0.330828	2.63058	0.00589525
GPR116	-0.723309	-2.98737	-1.07199	0.662066	-3.59836	-2.63913	-5.46105	-1.65127	-4.99093	-5.41046	-3.1125	-5.5435	-2.36596	-5.64311	-3.8366	-5.53295	-2.65148	-3.97437	-5.36595	-5.55952	-1.72635	-4.36426	2.63791	0.00775188
TMOD1	7.2843	5.26907	7.81289	5.23038	9.39051	8.04999	5.39771	5.32372	6.33268	4.73292	4.26874	3.48717	6.25812	2.63766	3.98145	3.37093	4.97544	3.90624	3.9125	4.5477	7.17286	4.5095	2.66336	0.00837358
VGLL3	-0.418455	-2.13937	-1.27844	-1.359	-3.59836	-1.26062	-5.46105	-1.16584	-4.99093	-5.41046	-4.33489	-5.5435	-1.83545	-2.83576	-5.42157	-5.53295	-5.82141	-3.2374	-3.78099	-5.55952	-1.67571	-4.35226	2.67656	0.000637065
FMO2	0.681081	-1.60886	-1.27844	-0.0889068	-3.59836	-2.1537	-5.46105	-1.16584	-4.99093	-3.8255	-4.33489	-5.5435	-1.01233	-2.18368	-3.8366	-5.53295	-3.49948	-3.97437	-5.36595	-5.55952	-1.3412	-4.02047	2.67927	0.00512253
PAGE2B	4.21437	0.667982	4.8365	1.71341	3.49968	4.15008	1.28042	0.169763	2.30369	1.1594	0.455187	-0.899644	2.41248	-1.73622	0.306355	-0.889091	1.33847	0.323314	0.900837	-0.133254	3.18034	0.499406	2.68093	0.00764362
APOE	4.54898	1.78873	3.4682	3.03332	3.47846	5.77788	1.28042	3.62424	2.54045	1.1287	1.31855	0.387237	2.01101	0.189775	0.00469893	-0.403664	0.717753	1.94052	0.70014	-1.47206	3.6826	0.997697	2.6849	0.00258497
ANGPTL2	-0.418455	-2.98737	-1.51945	-0.492262	-3.59836	-0.20617	-5.46105	-1.65127	-3.40597	-5.41046	-3.1125	-3.22157	-1.83545	-5.64311	-5.42157	-5.53295	-5.82141	-1.85889	-5.36595	-5.55952	-1.53701	-4.23583	2.69882	0.00381326
FAM186B	0.233622	-1.06137	-0.335027	-1.19853	0.925206	-1.05417	-3.87609	-2.7508	-4.99093	-5.41046	-2.01296	-1.63661	-2.07646	-0.999259	-3.09964	-5.53295	-3.01405	-0.514935	-2.55859	-5.55952	-0.415045	-3.14523	2.73019	0.000171092
IL33	-1.64085	-2.13937	-0.223996	-2.6391	-3.59836	-2.1537	-5.46105	-1.85772	-4.99093	-5.41046	-5.91985	-5.5435	-3.95093	-5.64311	-3.8366	-3.94798	-5.82141	-5.55933	-3.78099	-5.55952	-2.0659	-4.80596	2.74006	0.000591268
TMPRSS4	-0.562845	-2.13937	0.51297	-2.27653	-0.791002	0.324344	-5.46105	-1.47069	-1.82101	-2.60311	-4.33489	-3.95854	-1.44842	-5.64311	-1.96213	-3.94798	-1.17755	-5.55933	-5.36595	-5.55952	-0.822073	-3.59381	2.77173	0.00107439
TMEM198	-0.723309	-0.665442	-1.80896	0.10813	-3.59836	-1.50163	-5.46105	-5.55816	-4.99093	-5.41046	-5.91985	-5.5435	-3.95093	-2.47319	-3.8366	-3.21102	-2.65148	-0.701348	-3.04402	-5.55952	-1.36493	-4.16515	2.80022	0.00140927
APOBEC2	0.143424	-1.40241	1.91593	0.10813	-0.791002	0.820302	-3.87609	-3.23623	-3.40597	-1.323	-2.74993	-2.08407	-0.0440346	-4.05815	-1.72113	-1.62606	-1.73394	-5.55933	-5.36595	-1.1672	0.132397	-2.71079	2.84319	0.000687996
ASAP3	1.25532	-1.84987	-0.335027	-0.237005	2.12956	0.248396	-5.46105	-2.09873	-2.18358	-3.8255	-5.91985	-1.63661	-1.83545	-2.83576	-1.3341	-0.0410942	-0.395141	-1.85889	-2.19602	-5.55952	0.201896	-2.65581	2.8577	0.00224702
LMOD1	-0.28721	-2.50194	0.635827	-0.922897	-1.27643	-2.1537	-5.46105	-3.23623	-4.99093	-3.8255	-5.91985	-3.22157	-1.44842	-4.05815	-3.8366	-5.53295	-5.82141	-3.2374	-5.36595	0.590228	-1.08439	-3.9547	2.87031	0.000795213
FABP4	2.03472	-2.50194	2.35203	0.61963	-0.138925	0.766863	-3.87609	-0.700176	0.13835	-3.8255	0.0108851	-3.95854	0.136538	-2.47319	-1.72113	-3.94798	-1.57348	-1.85889	-3.78099	-5.55952	0.522063	-2.35641	2.87847	0.00773019
IZUMO1	-1.64085	-0.0998446	0.1504	-1.19853	-3.59836	1.54674	-3.87609	-3.23623	-4.99093	-3.8255	-5.91985	-2.08407	-1.629	-5.64311	-1.51468	-3.94798	-4.23644	-1.47187	-5.36595	-3.97456	-0.80674	-3.69402	2.88728	0.00767736
SNAI2	0.233622	-0.916981	-0.730956	1.44836	-3.59836	0.465207	-1.76061	0.884786	-3.40597	-5.41046	-2.74993	-3.22157	-1.629	-5.64311	-3.8366	-5.53295	-4.23644	-0.514935	-5.36595	-5.55952	-0.516517	-3.4273	2.91079	0.00767472
FRK	0.0472088	-1.22184	-1.80896	1.81093	-0.791002	-1.79113	-5.46105	-5.55816	-4.99093	-3.8255	-4.33489	-3.95854	-1.83545	-2.18368	-0.666678	-5.53295	-4.23644	-2.75197	-1.90652	-2.38959	-0.625798	-3.54517	2.91937	0.00167471
SLC25A27	-0.723309	-0.264904	-0.730956	1.58696	-1.27643	-3.3761	-3.87609	-3.97319	-3.40597	-5.41046	-2.46042	-5.5435	-3.95093	-4.05815	-3.09964	-2.72559	-2.12097	-3.97437	-1.90652	-5.55952	-0.797455	-3.71895	2.9215	0.0044322
ITLN1	2.57293	0.573345	3.77934	-0.161057	2.90944	3.62014	-0.103497	-1.0346	1.66728	-1.323	-3.1125	-1.63661	0.136538	-3.32119	-0.0640138	0.733839	0.836805	-0.804442	-2.55859	0.630306	2.21569	-0.710976	2.92667	0.00466721
ADAMTS2	1.66496	-0.451317	-1.27844	1.51933	-0.428431	0.871832	-5.46105	-1.0346	-2.66901	-1.95103	-3.59792	-3.95854	-1.83545	-1.73622	-1.72113	-0.674966	-2.36197	-2.75197	-1.27849	-5.55952	0.316321	-2.6137	2.93003	0.000621256
ARHGAP44	0.681081	-0.264904	-0.89142	1.1234	-3.59836	-2.63913	-5.46105	-1.65127	-3.40597	-3.08853	-4.33489	-5.5435	-5.53589	-1.2508	-3.09964	-3.21102	-5.82141	-5.55933	-5.36595	-0.804631	-0.931555	-3.8667	2.93515	0.00935218
LAMA4	2.53796	0.305412	0.693542	3.33162	-0.791002	1.51468	-3.87609	2.13533	-2.18358	-3.08853	-0.427999	-1.01994	1.15061	-1.94268	-3.09964	-3.21102	-0.86721	-2.3894	-3.78099	-0.804631	1.26537	-1.67184	2.93721	0.00304915
BGN	-0.166916	0.363127	-0.586566	1.75321	-2.01339	0.465207	-3.13912	2.04917	-3.40597	-3.8255	-3.59792	-3.22157	-1.44842	-3.32119	-1.3341	-5.53295	-3.49948	-2.3894	-3.78099	-5.55952	-0.030888	-3.0005	2.96961	0.000972091
EDIL3	-0.0558847	-1.84987	1.70762	-0.317176	-3.59836	-1.26062	-5.46105	-2.09873	-4.99093	-3.08853	-5.91985	-5.5435	-1.44842	-5.64311	0.25086	-2.07352	-5.82141	-5.55933	-1.45906	-5.55952	-0.895714	-3.88686	2.99115	0.00794145
BMP5	0.54678	-0.785736	-0.455321	1.1234	-3.59836	1.22877	-3.87609	1.49713	-3.40597	-5.41046	-1.83239	-3.95854	-0.781	-2.83576	-5.42157	-3.21102	-4.23644	-2.3894	-5.36595	-5.55952	-0.323412	-3.34193	3.01852	0.00723161
DCLK1	-2.00342	0.573345	-1.07199	-0.802603	-3.59836	-2.1537	-5.46105	-1.85772	-4.99093	-5.41046	-3.1125	-2.08407	-3.21396	-5.64311	-5.42157	-3.94798	-5.82141	-5.55933	-5.36595	-5.55952	-1.50945	-4.53211	3.02266	0.00157477
COL4A2	-1.11033	-1.60886	-1.80896	1.67248	-3.59836	-0.20617	-5.46105	-0.700176	-1.82101	-5.41046	-1.39629	-5.5435	-1.83545	-5.64311	-5.42157	-5.53295	-3.01405	-5.55933	-5.36595	-5.55952	-1.11003	-4.16174	3.05171	0.00585147
NR2F2	-0.562845	-3.72434	-1.80896	0.928581	-3.59836	-0.56874	-5.46105	-3.97319	-4.99093	-5.41046	-3.1125	-5.5435	-5.53589	-1.73622	-3.09964	-3.94798	-5.82141	-5.55933	-5.36595	-5.55952	-1.55578	-4.65126	3.09548	0.00703981
SLC7A2	-0.418455	0.621439	-2.17153	-1.19853	-3.59836	-1.79113	-5.46105	-1.31023	-4.99093	-5.41046	-5.91985	-5.5435	-2.07646	-3.32119	-5.42157	-3.94798	-3.49948	-5.55933	-5.36595	-5.55952	-1.42609	-4.52768	3.10158	0.00161227
ANK2	1.90347	1.94809	1.39616	2.60339	-2.01339	1.41398	-1.55416	0.37258	-4.99093	-3.08853	-3.1125	-2.37358	-1.14357	0.138245	0.306355	-3.21102	-1.73394	-0.201777	-1.90652	-5.55952	1.20862	-2.0042	3.21282	0.00278821
MXRA5	2.15501	0.182555	0.51297	3.27806	-0.791002	1.41398	-1.76061	2.29359	-3.40597	-3.8255	-2.74993	-2.08407	0.136538	-2.47319	-1.3341	-3.21102	-1.73394	-0.915473	-3.04402	-5.55952	1.12526	-2.11909	3.24435	0.00128341
RGPD2	3.02843	1.03055	0.854007	-1.05414	3.29646	2.09422	-3.87609	-0.200605	0.841957	-3.8255	3.50431	0.76028	-2.36596	-5.64311	-3.8366	-3.94798	-5.82141	-0.133064	1.59983	-1.03596	1.54159	-1.71285	3.25444	0.00534249
FMO3	0.970588	-1.60886	-1.27844	0.996485	-3.59836	0.711368	-2.29112	1.31221	-4.99093	-5.41046	-4.33489	-5.5435	-1.28796	-5.64311	-5.42157	-5.53295	-3.49948	-3.2374	-3.78099	-5.55952	-0.634536	-3.94441	3.30987	0.00494778
SEMA6D	-0.166916	2.25294	-0.455321	0.0453943	-3.59836	-1.26062	-5.46105	-2.09873	-4.99093	-5.41046	-4.33489	-3.95854	-2.36596	-4.05815	-1.17364	-2.72559	-4.23644	-3.97437	-3.78099	-5.55952	-0.530479	-3.86638	3.3359	0.00559109
CXCL12	6.11775	3.08731	4.85874	5.89506	1.7592	5.59065	0.60504	5.72087	1.72331	0.779364	1.6726	1.92411	4.70132	1.41217	0.25086	0.349696	1.72549	2.36548	-0.722093	-5.55952	4.55145	1.21062	3.34083	0.00469775
THY1	-0.0558847	-2.50194	-1.27844	1.95442	-3.59836	-1.26062	-5.46105	-3.97319	-4.99093	-5.41046	-4.33489	-3.95854	-1.83545	-5.64311	-5.42157	-5.53295	-1.91452	-3.2374	-5.36595	-5.55952	-1.12347	-4.47425	3.35078	0.00591529
ANTXR1	0.803938	1.85057	0.693542	1.79195	-3.59836	1.14747	-5.46105	0.816882	-4.99093	-5.41046	-2.21941	-1.84306	0.192033	-4.05815	-3.8366	-2.36302	-2.65148	-2.0999	-3.04402	-5.55952	0.448185	-3.03776	3.48595	0.00612271
THEM5	1.66496	-0.916981	2.38744	-1.98703	3.11589	3.56642	-2.00162	-2.7508	0.736987	-3.08853	-5.91985	-2.73615	-3.21396	-4.05815	-1.17364	-0.0410942	1.14438	-1.85889	-1.66551	-5.55952	1.30512	-2.29902	3.60414	0.00874402
DLX2	0.0472088	-2.98737	0.447381	0.743366	0.489106	-1.26062	-5.46105	-3.97319	-4.99093	-3.8255	-4.33489	-5.5435	-5.53589	-2.47319	-5.42157	-2.36302	-3.49948	-1.65244	-2.19602	-5.55952	-0.420154	-4.0593	3.63915	0.000502128
COL1A2	4.7069	3.17048	3.73879	6.22817	4.36165	5.42588	-0.416655	5.11338	0.294469	0.472183	1.75963	1.73262	4.16629	1.47583	0.807253	-1.44548	1.62981	1.92449	1.14184	-5.55952	4.60531	0.935438	3.66987	0.000257177
C7	1.72839	-1.84987	1.24994	2.98399	0.649571	1.72544	-5.46105	-0.914301	-2.66901	-2.24054	-2.21941	-2.73615	0.873503	-2.18368	-5.42157	-5.53295	-0.963425	-3.2374	-2.55859	-3.23759	1.08124	-2.75015	3.8314	0.000773437
COL3A1	3.16077	1.85057	2.58336	5.36331	0.102083	4.47148	-1.55416	3.18668	-1.82101	-1.95103	-0.965656	-1.45604	2.63904	-0.888227	-1.51468	-2.72559	1.23388	0.463039	-2.55859	-5.55952	2.92193	-0.962276	3.88421	0.00200332
PCSK1N	-2.00342	1.29061	-2.65696	-3.8615	1.8935	0.0833364	-3.87609	-5.55816	-2.66901	-3.8255	-5.91985	-5.5435	-5.53589	-5.64311	-3.8366	-3.94798	-4.23644	-5.55933	-5.36595	-5.55952	-0.875737	-4.79121	3.91547	0.00756201
PDIA2	3.8862	-0.916981	5.74478	0.662066	-0.428431	-2.63913	-5.46105	-5.55816	-2.66901	-3.08853	-5.91985	-5.5435	-2.72853	-3.32119	-1.72113	-1.83251	-3.01405	-5.55933	-5.36595	-5.55952	1.05142	-4.09588	5.14729	0.00874844

## Sheet: PantherAnalysis
PANTHER Pathways	Homo sapiens - REFLIST (20595)	CD138nRNAseq3_1.txt (186)	CD138nRNAseq3_1.txt (expected)	CD138nRNAseq3_1.txt (over/under)	CD138nRNAseq3_1.txt (fold Enrichment)	CD138nRNAseq3_1.txt (raw P-value)	CD138nRNAseq3_23.txt (12)	CD138nRNAseq3_23.txt (expected)	CD138nRNAseq3_23.txt (over/under)	CD138nRNAseq3_23.txt (fold Enrichment)	CD138nRNAseq3_23.txt (raw P-value)
Inflammation mediated by chemokine and cytokine signaling pathway (P00031)	255	4	2.3	+	1.74	0.2	4	0.15	+	26.92	1.07e-05
Axon guidance mediated by Slit/Robo (P00008)	25	1	0.23	+	4.43	0.202	1	0.01	+	68.65	0.0145
Toll receptor signaling pathway (P00054)	58	0	0.52	-	< 0.01	0.592	1	0.03	+	29.59	0.0333
Endothelin signaling pathway (P00019)	85	0	0.77	-	< 0.01	0.463	1	0.05	+	20.19	0.0484
Unclassified (UNCLASSIFIED)	17977	146	162.36	-	0.9	0.000569	8	10.47	-	0.76	0.0557
CCKR signaling map (P06959)	172	1	1.55	-	0.64	0.539	1	0.1	+	9.98	0.0957
Wnt signaling pathway (P00057)	317	7	2.86	+	2.45	0.026	0	0.18	-	< 0.01	0.83
Gonadotropin-releasing hormone receptor pathway (P06664)	231	1	2.09	-	0.48	0.382	0	0.13	-	< 0.01	0.873
Integrin signalling pathway (P00034)	193	7	1.74	+	4.02	0.00202	0	0.11	-	< 0.01	0.893
Angiogenesis (P00005)	175	3	1.58	+	1.9	0.211	0	0.1	-	< 0.01	0.903
Heterotrimeric G-protein signaling pathway-Gi alpha and Gs alpha mediated pathway (P00026)	166	2	1.5	+	1.33	0.443	0	0.1	-	< 0.01	0.907
Cadherin signaling pathway (P00012)	164	6	1.48	+	4.05	0.00401	0	0.1	-	< 0.01	0.909
Huntington disease (P00029)	148	2	1.34	+	1.5	0.387	0	0.09	-	< 0.01	0.917
PDGF signaling pathway (P00047)	147	1	1.33	-	0.75	0.617	0	0.09	-	< 0.01	0.918
EGF receptor signaling pathway (P00018)	141	1	1.27	-	0.79	0.636	0	0.08	-	< 0.01	0.921
Alzheimer disease-presenilin pathway (P00004)	127	4	1.15	+	3.49	0.0289	0	0.07	-	< 0.01	0.928
Heterotrimeric G-protein signaling pathway-Gq alpha and Go alpha mediated pathway (P00027)	124	1	1.12	-	0.89	0.692	0	0.07	-	< 0.01	0.93
FGF signaling pathway (P00021)	123	0	1.11	-	< 0.01	0.328	0	0.07	-	< 0.01	0.931
Apoptosis signaling pathway (P00006)	118	0	1.07	-	< 0.01	0.343	0	0.07	-	< 0.01	0.933
Nicotinic acetylcholine receptor signaling pathway (P00044)	105	1	0.95	+	1.05	0.614	0	0.06	-	< 0.01	0.941
TGF-beta signaling pathway (P00052)	102	4	0.92	+	4.34	0.0143	0	0.06	-	< 0.01	0.942
Parkinson disease (P00049)	97	1	0.88	+	1.14	0.584	0	0.06	-	< 0.01	0.945
p53 pathway (P00059)	89	0	0.8	-	< 0.01	0.447	0	0.05	-	< 0.01	0.949
T cell activation (P00053)	86	0	0.78	-	< 0.01	0.459	0	0.05	-	< 0.01	0.951
Interleukin signaling pathway (P00036)	86	0	0.78	-	< 0.01	0.459	0	0.05	-	< 0.01	0.951
Cytoskeletal regulation by Rho GTPase (P00016)	82	2	0.74	+	2.7	0.17	0	0.05	-	< 0.01	0.953
Ras Pathway (P04393)	73	0	0.66	-	< 0.01	0.517	0	0.04	-	< 0.01	0.958
Metabotropic glutamate receptor group III pathway (P00039)	70	0	0.63	-	< 0.01	0.531	0	0.04	-	< 0.01	0.96
B cell activation (P00010)	70	1	0.63	+	1.58	0.469	0	0.04	-	< 0.01	0.96
5HT2 type receptor mediated signaling pathway (P04374)	69	2	0.62	+	3.21	0.129	0	0.04	-	< 0.01	0.961
VEGF signaling pathway (P00056)	68	2	0.61	+	3.26	0.126	0	0.04	-	< 0.01	0.961
Alzheimer disease-amyloid secretase pathway (P00003)	67	1	0.61	+	1.65	0.455	0	0.04	-	< 0.01	0.962
Thyrotropin-releasing hormone receptor signaling pathway (P04394)	62	1	0.56	+	1.79	0.429	0	0.04	-	< 0.01	0.964
Ubiquitin proteasome pathway (P00060)	61	0	0.55	-	< 0.01	0.576	0	0.04	-	< 0.01	0.965
Transcription regulation by bZIP transcription factor (P00055)	61	0	0.55	-	< 0.01	0.576	0	0.04	-	< 0.01	0.965
Muscarinic acetylcholine receptor 2 and 4 signaling pathway (P00043)	61	0	0.55	-	< 0.01	0.576	0	0.04	-	< 0.01	0.965
Muscarinic acetylcholine receptor 1 and 3 signaling pathway (P00042)	61	0	0.55	-	< 0.01	0.576	0	0.04	-	< 0.01	0.965
Oxytocin receptor mediated signaling pathway (P04391)	60	1	0.54	+	1.85	0.419	0	0.03	-	< 0.01	0.966
Dopamine receptor mediated signaling pathway (P05912)	59	0	0.53	-	< 0.01	0.586	0	0.03	-	< 0.01	0.966
PI3 kinase pathway (P00048)	57	0	0.51	-	< 0.01	0.597	0	0.03	-	< 0.01	0.967
Oxidative stress response (P00046)	56	0	0.51	-	< 0.01	0.603	0	0.03	-	< 0.01	0.968
p53 pathway feedback loops 2 (P04398)	51	0	0.46	-	< 0.01	0.631	0	0.03	-	< 0.01	0.971
Ionotropic glutamate receptor pathway (P00037)	50	1	0.45	+	2.21	0.364	0	0.03	-	< 0.01	0.971
Metabotropic glutamate receptor group II pathway (P00040)	49	0	0.44	-	< 0.01	0.642	0	0.03	-	< 0.01	0.972
5HT1 type receptor mediated signaling pathway (P04373)	48	0	0.43	-	< 0.01	0.648	0	0.03	-	< 0.01	0.972
Blood coagulation (P00011)	48	2	0.43	+	4.61	0.0706	0	0.03	-	< 0.01	0.972
Beta2 adrenergic receptor signaling pathway (P04378)	47	0	0.42	-	< 0.01	0.654	0	0.03	-	< 0.01	0.973
Beta1 adrenergic receptor signaling pathway (P04377)	47	0	0.42	-	< 0.01	0.654	0	0.03	-	< 0.01	0.973
Notch signaling pathway (P00045)	44	0	0.4	-	< 0.01	0.672	0	0.03	-	< 0.01	0.975
Histamine H1 receptor mediated signaling pathway (P04385)	44	1	0.4	+	2.52	0.328	0	0.03	-	< 0.01	0.975
p38 MAPK pathway (P05918)	41	0	0.37	-	< 0.01	0.69	0	0.02	-	< 0.01	0.976
General transcription regulation (P00023)	41	0	0.37	-	< 0.01	0.69	0	0.02	-	< 0.01	0.976
Insulin/IGF pathway-protein kinase B signaling cascade (P00033)	39	0	0.35	-	< 0.01	0.703	0	0.02	-	< 0.01	0.978
Heterotrimeric G-protein signaling pathway-rod outer segment phototransduction (P00028)	39	0	0.35	-	< 0.01	0.703	0	0.02	-	< 0.01	0.978
Angiotensin II-stimulated signaling through G proteins and beta-arrestin (P05911)	38	0	0.34	-	< 0.01	0.709	0	0.02	-	< 0.01	0.978
Opioid proopiomelanocortin pathway (P05917)	37	0	0.33	-	< 0.01	0.716	0	0.02	-	< 0.01	0.979
Opioid proenkephalin pathway (P05915)	37	0	0.33	-	< 0.01	0.716	0	0.02	-	< 0.01	0.979
GABA-B receptor II signaling (P05731)	36	0	0.33	-	< 0.01	0.722	0	0.02	-	< 0.01	0.979
Opioid prodynorphin pathway (P05916)	36	0	0.33	-	< 0.01	0.722	0	0.02	-	< 0.01	0.979
Axon guidance mediated by netrin (P00009)	36	1	0.33	+	3.08	0.278	0	0.02	-	< 0.01	0.979
Nicotine pharmacodynamics pathway (P06587)	35	0	0.32	-	< 0.01	0.729	0	0.02	-	< 0.01	0.98
Enkephalin release (P05913)	35	0	0.32	-	< 0.01	0.729	0	0.02	-	< 0.01	0.98
5HT4 type receptor mediated signaling pathway (P04376)	35	0	0.32	-	< 0.01	0.729	0	0.02	-	< 0.01	0.98
Cortocotropin releasing factor receptor signaling pathway (P04380)	34	0	0.31	-	< 0.01	0.735	0	0.02	-	< 0.01	0.98
FAS signaling pathway (P00020)	34	0	0.31	-	< 0.01	0.735	0	0.02	-	< 0.01	0.98
Insulin/IGF pathway-mitogen activated protein kinase kinase/MAP kinase cascade (P00032)	33	0	0.3	-	< 0.01	0.742	0	0.02	-	< 0.01	0.981
Synaptic vesicle trafficking (P05734)	32	1	0.29	+	3.46	0.251	0	0.02	-	< 0.01	0.982
DNA replication (P00017)	31	0	0.28	-	< 0.01	0.756	0	0.02	-	< 0.01	0.982
Adrenaline and noradrenaline biosynthesis (P00001)	30	0	0.27	-	< 0.01	0.763	0	0.02	-	< 0.01	0.983
De novo purine biosynthesis (P02738)	30	0	0.27	-	< 0.01	0.763	0	0.02	-	< 0.01	0.983
Interferon-gamma signaling pathway (P00035)	30	0	0.27	-	< 0.01	0.763	0	0.02	-	< 0.01	0.983
Beta3 adrenergic receptor signaling pathway (P04379)	30	0	0.27	-	< 0.01	0.763	0	0.02	-	< 0.01	0.983
Hypoxia response via HIF activation (P00030)	30	0	0.27	-	< 0.01	0.763	0	0.02	-	< 0.01	0.983
Alpha adrenergic receptor signaling pathway (P00002)	25	0	0.23	-	< 0.01	0.798	0	0.01	-	< 0.01	0.986
Metabotropic glutamate receptor group I pathway (P00041)	25	0	0.23	-	< 0.01	0.798	0	0.01	-	< 0.01	0.986
Histamine H2 receptor mediated signaling pathway (P04386)	25	0	0.23	-	< 0.01	0.798	0	0.01	-	< 0.01	0.986
Endogenous cannabinoid signaling (P05730)	24	0	0.22	-	< 0.01	0.805	0	0.01	-	< 0.01	0.986
p53 pathway by glucose deprivation (P04397)	23	0	0.21	-	< 0.01	0.812	0	0.01	-	< 0.01	0.987
Cell cycle (P00013)	22	0	0.2	-	< 0.01	0.82	0	0.01	-	< 0.01	0.987
Axon guidance mediated by semaphorins (P00007)	22	1	0.2	+	5.03	0.18	0	0.01	-	< 0.01	0.987
Plasminogen activating cascade (P00050)	21	0	0.19	-	< 0.01	0.827	0	0.01	-	< 0.01	0.988
5-Hydroxytryptamine degredation (P04372)	21	1	0.19	+	5.27	0.173	0	0.01	-	< 0.01	0.988
Hedgehog signaling pathway (P00025)	20	0	0.18	-	< 0.01	0.835	0	0.01	-	< 0.01	0.988
Glycolysis (P00024)	20	0	0.18	-	< 0.01	0.835	0	0.01	-	< 0.01	0.988
5HT3 type receptor mediated signaling pathway (P04375)	19	0	0.17	-	< 0.01	0.842	0	0.01	-	< 0.01	0.989
JAK/STAT signaling pathway (P00038)	17	0	0.15	-	< 0.01	0.858	0	0.01	-	< 0.01	0.99
General transcription by RNA polymerase I (P00022)	17	0	0.15	-	< 0.01	0.858	0	0.01	-	< 0.01	0.99
De novo pyrimidine deoxyribonucleotide biosynthesis (P02739)	15	0	0.14	-	< 0.01	0.873	0	0.01	-	< 0.01	0.991
Vitamin D metabolism and pathway (P04396)	14	1	0.13	+	7.91	0.119	0	0.01	-	< 0.01	0.992
Salvage pyrimidine ribonucleotides (P02775)	13	0	0.12	-	< 0.01	0.889	0	0.01	-	< 0.01	0.992
Heme biosynthesis (P02746)	13	1	0.12	+	8.52	0.111	0	0.01	-	< 0.01	0.992
De novo pyrimidine ribonucleotides biosythesis (P02740)	13	0	0.12	-	< 0.01	0.889	0	0.01	-	< 0.01	0.992
Vasopressin synthesis (P04395)	13	0	0.12	-	< 0.01	0.889	0	0.01	-	< 0.01	0.992
Cholesterol biosynthesis (P00014)	13	0	0.12	-	< 0.01	0.889	0	0.01	-	< 0.01	0.992
Pyruvate metabolism (P02772)	11	0	0.1	-	< 0.01	0.905	0	0.01	-	< 0.01	0.994
Pyrimidine Metabolism (P02771)	11	0	0.1	-	< 0.01	0.905	0	0.01	-	< 0.01	0.994
Fructose galactose metabolism (P02744)	11	0	0.1	-	< 0.01	0.905	0	0.01	-	< 0.01	0.994
TCA cycle (P00051)	11	0	0.1	-	< 0.01	0.905	0	0.01	-	< 0.01	0.994
Androgen/estrogene/progesterone biosynthesis (P02727)	11	0	0.1	-	< 0.01	0.905	0	0.01	-	< 0.01	0.994
Nicotine degradation (P05914)	10	1	0.09	+	11.07	0.0864	0	0.01	-	< 0.01	0.994
Pentose phosphate pathway (P02762)	9	0	0.08	-	< 0.01	0.922	0	0.01	-	< 0.01	0.995
Circadian clock system (P00015)	9	0	0.08	-	< 0.01	0.922	0	0.01	-	< 0.01	0.995
mRNA splicing (P00058)	8	0	0.07	-	< 0.01	0.93	0	0	-	< 0.01	0.995
Coenzyme A biosynthesis (P02736)	8	0	0.07	-	< 0.01	0.93	0	0	-	< 0.01	0.995
2-arachidonoylglycerol biosynthesis (P05726)	7	0	0.06	-	< 0.01	0.939	0	0	-	< 0.01	0.996
Formyltetrahydroformate biosynthesis (P02743)	7	0	0.06	-	< 0.01	0.939	0	0	-	< 0.01	0.996
P53 pathway feedback loops 1 (P04392)	7	0	0.06	-	< 0.01	0.939	0	0	-	< 0.01	0.996
Adenine and hypoxanthine salvage pathway (P02723)	7	0	0.06	-	< 0.01	0.939	0	0	-	< 0.01	0.996
Serine glycine biosynthesis (P02776)	6	0	0.05	-	< 0.01	0.947	0	0	-	< 0.01	0.997
N-acetylglucosamine metabolism (P02756)	6	0	0.05	-	< 0.01	0.947	0	0	-	< 0.01	0.997
Methylmalonyl pathway (P02755)	6	0	0.05	-	< 0.01	0.947	0	0	-	< 0.01	0.997
Mannose metabolism (P02752)	6	0	0.05	-	< 0.01	0.947	0	0	-	< 0.01	0.997
Gamma-aminobutyric acid synthesis (P04384)	6	0	0.05	-	< 0.01	0.947	0	0	-	< 0.01	0.997
Arginine biosynthesis (P02728)	6	0	0.05	-	< 0.01	0.947	0	0	-	< 0.01	0.997
ATP synthesis (P02721)	6	0	0.05	-	< 0.01	0.947	0	0	-	< 0.01	0.997
Purine metabolism (P02769)	5	0	0.05	-	< 0.01	0.956	0	0	-	< 0.01	0.997
Phenylethylamine degradation (P02766)	5	0	0.05	-	< 0.01	0.956	0	0	-	< 0.01	0.997
Ornithine degradation (P02758)	5	0	0.05	-	< 0.01	0.956	0	0	-	< 0.01	0.997
O-antigen biosynthesis (P02757)	5	0	0.05	-	< 0.01	0.956	0	0	-	< 0.01	0.997
Tetrahydrofolate biosynthesis (P02742)	5	0	0.05	-	< 0.01	0.956	0	0	-	< 0.01	0.997
BMP/activin signaling pathway-drosophila (P06211)	4	0	0.04	-	< 0.01	0.965	0	0	-	< 0.01	0.998
Xanthine and guanine salvage pathway (P02788)	4	0	0.04	-	< 0.01	0.965	0	0	-	< 0.01	0.998
Succinate to proprionate conversion (P02777)	4	0	0.04	-	< 0.01	0.965	0	0	-	< 0.01	0.998
Salvage pyrimidine deoxyribonucleotides (P02774)	4	0	0.04	-	< 0.01	0.965	0	0	-	< 0.01	0.998
Proline biosynthesis (P02768)	4	0	0.04	-	< 0.01	0.965	0	0	-	< 0.01	0.998
Methylcitrate cycle (P02754)	4	0	0.04	-	< 0.01	0.965	0	0	-	< 0.01	0.998
Lipoate_biosynthesis (P02750)	4	0	0.04	-	< 0.01	0.965	0	0	-	< 0.01	0.998
Isoleucine biosynthesis (P02748)	4	0	0.04	-	< 0.01	0.965	0	0	-	< 0.01	0.998
Glutamine glutamate conversion (P02745)	4	0	0.04	-	< 0.01	0.965	0	0	-	< 0.01	0.998
Asparagine and aspartate biosynthesis (P02730)	4	0	0.04	-	< 0.01	0.965	0	0	-	< 0.01	0.998
Ascorbate degradation (P02729)	4	0	0.04	-	< 0.01	0.965	0	0	-	< 0.01	0.998
SCW signaling pathway (P06216)	3	0	0.03	-	< 0.01	0.973	0	0	-	< 0.01	0.998
DPP signaling pathway (P06213)	3	0	0.03	-	< 0.01	0.973	0	0	-	< 0.01	0.998
DPP-SCW signaling pathway (P06212)	3	0	0.03	-	< 0.01	0.973	0	0	-	< 0.01	0.998
Vitamin B6 metabolism (P02787)	3	0	0.03	-	< 0.01	0.973	0	0	-	< 0.01	0.998
Valine biosynthesis (P02785)	3	0	0.03	-	< 0.01	0.973	0	0	-	< 0.01	0.998
Thiamin metabolism (P02780)	3	0	0.03	-	< 0.01	0.973	0	0	-	< 0.01	0.998
Sulfate assimilation (P02778)	3	0	0.03	-	< 0.01	0.973	0	0	-	< 0.01	0.998
S-adenosylmethionine biosynthesis (P02773)	3	0	0.03	-	< 0.01	0.973	0	0	-	< 0.01	0.998
Pyridoxal-5-phosphate biosynthesis (P02759)	3	0	0.03	-	< 0.01	0.973	0	0	-	< 0.01	0.998
Acetate utilization (P02722)	3	0	0.03	-	< 0.01	0.973	0	0	-	< 0.01	0.998
5-Hydroxytryptamine biosynthesis (P04371)	3	0	0.03	-	< 0.01	0.973	0	0	-	< 0.01	0.998
Toll pathway-drosophila (P06217)	2	0	0.02	-	< 0.01	0.982	0	0	-	< 0.01	0.999
Activin beta signaling pathway (P06210)	2	0	0.02	-	< 0.01	0.982	0	0	-	< 0.01	0.999
Triacylglycerol metabolism (P02782)	2	0	0.02	-	< 0.01	0.982	0	0	-	< 0.01	0.999
Threonine biosynthesis (P02781)	2	0	0.02	-	< 0.01	0.982	0	0	-	< 0.01	0.999
Pyridoxal phosphate salvage pathway (P02770)	2	0	0.02	-	< 0.01	0.982	0	0	-	< 0.01	0.999
Methionine biosynthesis (P02753)	2	0	0.02	-	< 0.01	0.982	0	0	-	< 0.01	0.999
Leucine biosynthesis (P02749)	2	0	0.02	-	< 0.01	0.982	0	0	-	< 0.01	0.999
Flavin biosynthesis (P02741)	2	0	0.02	-	< 0.01	0.982	0	0	-	< 0.01	0.999
Cysteine biosynthesis (P02737)	2	0	0.02	-	< 0.01	0.982	0	0	-	< 0.01	0.999
Carnitine metabolism (P02733)	2	0	0.02	-	< 0.01	0.982	0	0	-	< 0.01	0.999
Coenzyme A linked carnitine metabolism (P02732)	2	0	0.02	-	< 0.01	0.982	0	0	-	< 0.01	0.999
Biotin biosynthesis (P02731)	2	0	0.02	-	< 0.01	0.982	0	0	-	< 0.01	0.999
Aminobutyrate degradation (P02726)	2	0	0.02	-	< 0.01	0.982	0	0	-	< 0.01	0.999
Alanine biosynthesis (P02724)	2	0	0.02	-	< 0.01	0.982	0	0	-	< 0.01	0.999
MYO signaling pathway (P06215)	1	0	0.01	-	< 0.01	0.991	0	0	-	< 0.01	0.999
GBB signaling pathway (P06214)	1	0	0.01	-	< 0.01	0.991	0	0	-	< 0.01	0.999
Tyrosine biosynthesis (P02784)	1	0	0.01	-	< 0.01	0.991	0	0	-	< 0.01	0.999
ALP23B signaling pathway (P06209)	1	0	0.01	-	< 0.01	0.991	0	0	-	< 0.01	0.999
Bupropion degradation (P05729)	1	0	0.01	-	< 0.01	0.991	0	0	-	< 0.01	0.999
Anandamide degradation (P05728)	1	0	0.01	-	< 0.01	0.991	0	0	-	< 0.01	0.999
Lysine biosynthesis (P02751)	1	0	0.01	-	< 0.01	0.991	0	0	-	< 0.01	0.999
Histidine biosynthesis (P02747)	1	0	0.01	-	< 0.01	0.991	0	0	-	< 0.01	0.999
Cobalamin biosynthesis (P02735)	1	0	0.01	-	< 0.01	0.991	0	0	-	< 0.01	0.999
Histamine synthesis (P04387)	1	0	0.01	-	< 0.01	0.991	0	0	-	< 0.01	0.999
Allantoin degradation (P02725)	1	0	0.01	-	< 0.01	0.991	0	0	-	< 0.01	0.999
