# Supplementary material for: Multi-omic analysis of the tumor microenvironment shows clinical correlations in Ph1 study of atezolizumab +/- SoC in MM
Source: Front Immunol. 2023 Jul 25;14:1085893. doi: 10.3389/fimmu.2023.1085893 (PMC10408441; doi:10.3389/fimmu.2023.1085893)
Supplement: Supplementary file 3 [file Table_6.xlsx]

## Sheet: p01
	A_101002_ST	A_101003_ST	A_101005_ST	A_101006_ST	D1_101071_ST	D1_101073_ST	D1_101075_ST	D2_101089_ST	D2_101090_ST	D2_101096_ST	D2_101102_ST	D2_101103_ST	D2_101119_ST	D3_101087_ST	D3_101093_ST	D3_101094_ST	D3_101099_ST	D3_101100_ST	D3_101106_ST	D3_101118_ST	CYTOF2.1_Dara Naïve	CYTOF2.2_Dara Refractory	Difference	TTEST CYTOF2.1_Dara Naïve versus CYTOF2.2_Dara Refractory
K2W1group	1	1	1	1	1	1	1	1	1	1	1	1	1	2	2	2	2	2	2	2
CD57_B Cell (Memory)	NA	0.260485	0.373999	0.627428	0.542685	0.544101	0.491042	0.530341	NA	0.290731	0.17478	NA	0.0489096	2.12644	NA	1.60286	NA	1.90765	1.65708	1.58308	0.38845	1.77542	-1.38697	1.2058e-05
CD57_CD4+ T Cell (Central Memory)	0.60408	0.215449	0.309005	0.960433	0.803045	0.546734	0.526964	0.323357	0.174564	0.272415	0.161471	0.312293	0.259768	1.47375	1.8265	1.41242	1.38738	1.92205	1.34147	1.44715	0.420737	1.54439	-1.12365	1.32842e-07
CD57_B Cell (CD27-)	0.82315	0.192522	0.288565	0.37397	0.422231	0.487662	0.527165	0.344633	0.151728	0.261618	0.0960344	0.307769	0.317676	1.57578	1.59339	1.43799	1.02533	1.51029	1.0267	1.49455	0.35344	1.38058	-1.02714	2.67395e-06
CD57_CD8+ T Cell (Naive)	0.765119	0.22391	0.331593	0.445548	0.491313	0.608671	0.534408	0.321818	0.231676	0.253148	0.00889604	0.340244	0	1.30033	1.47772	1.39112	1.0921	1.39665	1.46549	1.25218	0.350488	1.33937	-0.988883	4.42785e-10
CD57_CD4+ T Cell (Naive)	0.634447	0.212435	0.279863	0.379158	0.48807	0.462139	0.469116	0.319191	0.199749	0.280535	0.00701189	0.443676	0.255396	1.39395	1.37298	1.1299	1.38791	1.67315	1.07886	1.22529	0.34083	1.32315	-0.982318	4.36346e-07
CD57_CD1c- Dendritic Cell (Conventional)	0.694967	0.632821	0.5364	0.678139	0.614555	1.01966	0.816493	0.597632	0.756727	0.432993	0.635767	NA	1.14175	1.30828	1.49636	1.315	NA	1.51302	1.12172	1.28731	0.713159	1.34028	-0.627124	3.39529e-06
CD11b_CD1c- Dendritic Cell (Conventional)	2.72	2.86954	3.50618	2.87069	2.8494	3.12444	2.9207	3.46838	2.83412	3.06123	2.72825	NA	2.01427	3.72085	3.53885	3.62824	NA	3.0742	3.82323	3.29947	2.91393	3.51414	-0.600208	0.00220821
CD57_Monocyte (CD14+ CD16-)	0.980065	0.913081	0.935315	0.88167	0.9431	1.27895	1.13337	1.07458	NA	0.930664	1.14643	NA	1.07211	1.66961	1.74472	1.6556	NA	1.79384	1.40051	1.48742	1.0263	1.62528	-0.598981	2.0149e-05
CD57_Dendritic Cell (Plasmacytoid)	0.289297	0.303239	0.34595	0.374185	0.512674	0.524901	0.564315	0.385791	NA	0.276823	0.0518188	NA	0.212243	1.22305	1.29706	0.846282	NA	1.06255	0.288762	0.925626	0.349203	0.940555	-0.591352	0.00884532
CD11b_B Cell (CD27-)	1.39767	1.23998	1.34654	1.32817	1.33581	1.58751	1.42638	1.2963	0.930603	1.51764	1.29638	1.6811	2.12623	1.78354	1.70434	2.01874	1.8749	2.10751	1.72785	2.00906	1.42387	1.88942	-0.465551	0.000156803
Tbet_Monocyte (CD14+ CD16-)	0.329007	0.527895	0.506214	0.532314	0.420767	0.561699	0.308747	0.0469005	NA	0.506127	0.276167	NA	0.239671	0.893731	0.869582	0.7575	NA	0.682676	0.7559	0.859432	0.386864	0.803137	-0.416273	4.16226e-06
CD11c_CD8+ T Cell (Naive)	0.0205983	0.172441	0.328757	0.329677	0.403451	0.46568	0.478446	0.24913	0.107557	0.196602	0.256406	0.164933	0.228578	0.699721	0.642262	0.794828	0.397262	0.615514	0.589497	0.859402	0.261712	0.656927	-0.395215	0.000106709
CD11b_CD4+ T Cell (Central Memory)	1.28254	0.886307	1.05706	1.27567	1.41586	1.23725	1.2334	1.18436	1.00137	1.15067	0.97354	1.40132	1.1753	1.75961	1.32797	1.53526	1.40698	1.54031	1.56922	1.66384	1.17497	1.54331	-0.368341	0.000148098
CD11c_CD4+ T Cell (Central Memory)	0.276548	0.130988	0.290222	0.476796	0.462963	0.454512	0.488453	0.256058	0.225799	0.194695	0.209505	0.192617	0.230522	0.736748	0.751911	0.732538	0.498004	0.261077	0.766437	0.749285	0.299206	0.642286	-0.34308	0.00221652
CD11b_CD8+ T Cell (Naive)	1.0286	0.85291	1.05888	1.22717	1.24692	1.23492	1.31958	1.19248	1.20606	1.10404	1.04118	1.43716	0.946011	1.46098	1.56556	1.48034	1.57688	1.34807	1.44879	1.41822	1.14584	1.47126	-0.325425	9.91402e-06
Tbet_CD1c- Dendritic Cell (Conventional)	0.335998	0.622718	0.66822	0.620935	0.503791	0.73429	0.459508	0.684426	0.314611	0.952782	0.319356	NA	0.0829175	0.914328	0.844934	0.582046	NA	0.813387	0.778448	0.862865	0.524963	0.799335	-0.274372	0.00447265
CD138_CD4+ T Cell (Effector Memory)	0.249748	0.322927	0.316784	0.506623	0.388649	0.400361	0.325674	0.595476	0.65062	0.488797	0.249151	0.256666	0.257074	0.301506	0.302326	0.275724	0.218077	0.141894	0.232324	0.24869	0.385273	0.245792	0.139482	0.00492762
CD16_CD4+ T Cell (Effector Memory)	0.623676	0.947795	0.953812	0.924797	0.878324	0.992156	0.915244	1.04327	1.22171	1.143	1.1108	0.737608	1.1931	0.822178	0.781324	0.792263	0.852538	0.853839	0.815631	0.815171	0.975791	0.818992	0.156799	0.00683357
CD123_CD4+ T Cell (Effector Memory)	0.192318	0.399663	0.545748	0.330814	0.472209	0.499372	0.454266	0.404209	0.44795	0.595291	0.379759	0.250604	0.321235	0.24864	0.328065	0.2662	0.056075	0.203137	0.238432	0.348287	0.407187	0.241262	0.165925	0.00379755
CD123_CD4+ T Cell (Central Memory)	0.193236	0.347139	0.375852	0.348094	0.485824	0.512089	0.461988	0.437915	0.476812	0.4983	0.363835	0.248823	0.25188	0.29425	0.357122	0.204558	0.0375148	0.171444	0.188818	0.258501	0.384753	0.21603	0.168723	0.00412241
CD123_CD8+ T Cell (Central Memory)	0.152145	0.362695	0.404506	0.338629	0.405349	0.565728	0.523693	0.464197	0.656289	0.566154	0.456736	0.262552	0.249724	0.282938	0.394316	0.160546	0.176888	0.230307	0.215384	0.210956	0.416031	0.238762	0.177268	0.00226027
CD123_CD8+ T Cell (Effector Memory)	0.19367	0.34411	0.387951	0.316703	0.472726	0.526684	0.501214	0.452285	0.336235	0.49459	0.42167	0.25664	0.288133	0.235706	0.17782	0.202047	0.113694	0.21755	0.202219	0.258004	0.384047	0.201006	0.183041	4.06274e-05
CD138_CD8+ T Cell (Effector Memory)	0.439401	0.420624	0.422042	0.77367	0.459846	0.513254	0.377438	0.597991	0.50653	0.597359	0.303218	0.201894	0.387274	0.299796	0.373772	0.30189	0.217515	0.213977	0.217896	0.296912	0.46158	0.274537	0.187043	0.000759972
CD27_Monocyte (CD14+ CD16-)	0.401171	0.723584	0.781835	0.712091	0.830567	0.983637	0.896979	0.77241	NA	0.889024	0.707436	NA	0.626509	0.592786	0.615293	0.615902	NA	0.418879	0.58563	0.589619	0.75684	0.569685	0.187156	0.0045829
CD138_CD4+ T Cell (Treg)	0.507048	0.448462	0.458603	0.759647	0.562618	0.595949	0.506974	0.752405	0.738939	0.612343	0.377174	0.325333	0.264611	0.281984	0.590076	0.275105	0.29988	0.254836	0.258386	0.413826	0.531547	0.339156	0.19239	0.0088759
CD123_CD4+ T Cell (Naive)	0.156088	0.327754	0.338618	0.302703	0.409135	0.48069	0.37307	0.474817	0.540046	0.585217	0.355286	0.214861	0.230421	0.235709	0.215868	0.0241784	0.201572	0	0.203483	0.262725	0.368362	0.163362	0.205	0.00168392
CD127_Dendritic Cell (Plasmacytoid)	0.408182	0.254589	0.265964	0.205096	0.439928	0.44526	0.419162	0.232943	NA	0.245696	0.200628	NA	0.216213	0.0921202	0.226588	0	NA	0.211519	0	0	0.30306	0.0883711	0.214689	0.0025203
CD138_CD1c- Dendritic Cell (Conventional)	0.461801	0.408122	0.48552	0.473857	0.528385	0.617931	0.530857	0.602307	0.696595	0.803985	0.419229	NA	0.51944	0.410958	0.290246	0.216229	NA	0.434903	0.277144	0.320674	0.545669	0.325026	0.220643	0.000436778
CD16_CD8+ T Cell (Effector Memory)	0.680595	0.996218	1.23582	1.0854	0.961489	0.988949	1.04885	0.961001	1.06559	1.14785	1.10048	0.758416	1.28359	0.874342	0.886237	0.782718	0.861347	0.922572	0.583214	0.647032	1.02417	0.793923	0.230251	0.00388488
NKG2A_CD4+ T Cell (Treg)	0.774039	1.03358	1.09056	1.06387	0.99946	1.31694	1.1255	1.13163	1.02534	1.2532	1.1673	0.82702	0.874419	0.997542	0.894096	0.771407	0.71377	0.769301	0.905085	0.678125	1.05253	0.818475	0.234052	0.00165634
TIGIT_Monocyte (CD14+ CD16-)	0.243488	0.489552	0.443098	0.607445	0.496388	0.56144	0.486482	0.218855	NA	0.491259	0.419137	NA	0.298939	0.244974	0.185242	0.230181	NA	0.133781	0.185226	0.208796	0.432371	0.198033	0.234338	7.77011e-05
ICOS_B Cell (Memory)	NA	0.2518	0.326502	0.0903646	0.522837	0.468288	0.445954	0.123979	NA	0.315309	0.216355	NA	0.0485511	0	NA	0	NA	0.213367	0	0	0.280994	0.0426735	0.23832	0.00384587
ICOS_CM- HLADR+	0.199383	0.583136	0.303001	0.351874	0.476258	0.515413	0.465273	0.375608	0.208104	0.343894	0.243039	0.229724	0.290949	0	0.00824205	0.306657	0.252589	0	0.180312	0	0.352743	0.106828	0.245914	0.00199639
CD138_Monocyte (CD14+ CD16-)	0.531962	0.635164	0.699477	0.637499	0.690438	0.918906	0.665823	0.45708	NA	1.09071	0.560925	NA	0.517376	0.571667	0.353438	0.444932	NA	0.443354	0.349428	0.397301	0.673214	0.426687	0.246528	0.00184685
ICOS_B Cell (CD27-)	0.201552	0.213817	0.266643	0.288172	0.414464	0.432437	0.438532	0.288958	0.17433	0.291157	0.170688	0.149462	0.226831	0	0	0.133641	0	0	0	0	0.273619	0.0190915	0.254527	5.43673e-07
PDL1_CD8+ T Cell (Effector Memory)	0.523969	0.685452	0.663267	0.572044	0.684937	0.858465	0.749139	0.915686	0.69164	0.886591	0.684753	0.50954	0.429958	0.417059	0.454111	0.376394	0.489553	0.181881	0.512521	0.552481	0.681188	0.426286	0.254902	0.000969848
CD16_CD1c- Dendritic Cell (Conventional)	0.749508	0.759046	0.956789	1.12579	0.600713	1.09397	0.80756	1.0131	0.588187	1.10646	1.14456	NA	0.81187	0.579966	0.737816	0.639397	NA	0.741008	0.560644	0.582185	0.896463	0.640169	0.256294	0.00160067
NKG2A_CD4+ T Cell (Central Memory)	0.780125	1.05454	1.20297	1.08011	1.124	1.32475	1.24184	1.15028	1.29676	1.32164	1.18122	0.751554	1.02215	0.875678	1.03383	0.810003	0.768804	0.857616	0.853589	0.827185	1.11784	0.860958	0.256884	0.000472227
CD123_CD8+ T Cell (EMRA)	0.219839	0.353335	0.394654	0.35551	0.498752	0.54954	0.476223	0.268778	0.750041	0.954007	0.440213	0.380248	0.260807	0.276509	0.217129	0.208732	0.260099	0	0.179767	0.202709	0.453996	0.192135	0.261861	0.000994649
CD123_CD4+ T Cell (EMRA)	0.33708	0.55972	0.354498	0.349368	0.509635	0.610927	0.507618	0.454753	0.421097	0.708269	0.473477	0.277554	0.174311	0.0716474	0.353847	0	0.21982	0.116317	0.214039	0.270861	0.441408	0.178076	0.263332	0.000677871
CD16_CD8+ T Cell (Central Memory)	0.559791	1.04751	1.08197	1.16719	0.997189	1.07065	1.00867	1.08845	1.3958	1.17176	1.16758	0.736069	1.43487	0.933947	0.726677	0.946403	0.966274	0.694496	0.580861	0.792038	1.07135	0.805814	0.265533	0.0062903
CD103_CD4+ T Cell (Treg)	0.633109	0.474442	0.575336	0.570722	0.738864	0.774282	0.758365	0.685906	0.442579	0.709983	0.546033	0.578521	0.476666	0.323844	0.3948	0.351968	0.252388	0.494623	0.248786	0.331002	0.612678	0.342487	0.27019	1.92596e-05
CD138_Dendritic Cell (Plasmacytoid)	0.324456	0.487038	0.59551	0.390731	0.595389	0.939141	0.68551	0.486133	NA	0.662783	0.572056	NA	0.458628	0.274398	0.200942	0.491277	NA	0.402722	0.368416	0.0191636	0.563398	0.29282	0.270578	0.00937017
CD138_B Cell (CD27-)	0.962282	0.713735	0.892484	0.592453	0.725932	1.10092	1.02351	0.744944	0.414162	0.76474	0.834398	0.704838	0.780433	0.75777	0.419728	0.453173	0.788404	0.332704	0.394083	0.473034	0.788833	0.516985	0.271848	0.00726503
TIM3_B Cell (CD27-)	0.529425	0.445506	0.427281	0.428793	0.499689	0.533449	0.544119	0.597656	0.201414	0.483047	0.286048	0.119031	0.275709	0.143213	0.0738093	0.081758	0.354367	0.0925883	0	0.214527	0.413167	0.13718	0.275986	0.000335155
FCRH5_CD8+ T Cell (Central Memory)	0.535219	1.16109	1.22744	1.06352	1.22846	1.4847	1.30247	1.28291	1.48587	1.45152	1.3463	0.732848	1.46344	0.916836	1.08156	0.979995	0.789735	0.846929	0.972277	0.969341	1.21275	0.936667	0.276086	0.006542
CD3_Monocyte (CD14+ CD16-)	1.13893	1.50382	1.5569	1.28808	1.4159	1.68067	1.21827	0.944294	NA	1.23136	1.06939	NA	0.938454	1.0387	1.04784	1.00898	NA	0.979367	0.888674	1.00838	1.27146	0.995321	0.27614	0.00406266
TIM3_CD8+ T Cell (EMRA)	0.390162	0.443771	0.512858	0.448978	0.546963	0.622615	0.578082	0.516447	0.376477	0.751584	0.380135	0.134268	0.207237	0.244474	0.214341	0.0970355	0.186423	0.228643	0.154944	0.120516	0.454583	0.178054	0.276529	4.81109e-05
KLRG1_B Cell (CD27-)	0.714505	0.957444	1.09675	0.77388	1.03434	1.28768	1.18581	1.02069	0.756173	0.934993	1.05683	0.863094	0.89827	0.728232	0.821283	0.714883	0.551135	0.508884	0.731473	0.767277	0.967727	0.689024	0.278703	0.00044244
CD25_CD8+ T Cell (EMRA)	0.600419	1.16432	0.975207	1.12483	1.09775	1.22416	1.1558	0.919619	1.29649	1.46255	1.13862	1.01774	0.859591	0.787272	0.847226	0.59948	0.7133	1.01053	0.919532	0.727021	1.07978	0.800623	0.279153	0.00252918
NKG2D_B Cell (CD27-)	0.290156	0.438551	0.438721	0.385285	0.838306	0.878986	0.893282	0.903899	1.07536	0.965429	0.955008	0.530725	0.678438	0.5226	0.377518	0.654013	0.323827	0.317746	0.286598	0.517125	0.713242	0.42849	0.284753	0.00529852
PDL1_CD1c- Dendritic Cell (Conventional)	0.408629	0.522563	0.651554	0.580828	0.663017	0.688376	0.647562	1.06349	0.561766	0.932881	0.519837	NA	0.176774	0.420149	0.394438	0.242021	NA	0.289171	0.261734	0.359192	0.618106	0.327784	0.290322	0.00115408
CD19_NKT Cell	0.686127	0.942897	1.036	0.961447	1.13216	1.29375	1.17307	0.660042	1.05425	NA	0.949409	1.00821	0.44743	0.533438	0.532228	0.625579	0.530728	0.60567	0.979134	0.756638	0.9454	0.651917	0.293483	0.00604598
CD103_CM-_unassigned	0.524754	0.449151	0.682611	0.822276	0.969168	0.745717	0.777682	0.701091	NA	0.730901	0.514072	0.747435	0.36287	0.253361	0.426453	0.411644	NA	0.567409	0.353029	0.24049	0.668977	0.375398	0.29358	0.000988993
KLRG1_CD1c- Dendritic Cell (Conventional)	0.478138	0.82529	1.20485	1.0422	1.12523	1.11284	1.01548	1.26856	0.666662	1.21644	1.26526	NA	0.615899	0.605441	0.754528	0.592148	NA	0.78272	0.653798	0.768102	0.986403	0.69279	0.293613	0.00409996
CCR7_Monocyte (CD14+ CD16-)	0.638188	0.862238	0.836774	0.972081	0.833719	0.921212	0.758555	1.10601	NA	0.867733	0.842139	NA	0.857676	0.633188	0.596277	0.525771	NA	0.5045	0.537081	0.606207	0.863302	0.567171	0.296131	3.55988e-06
ICOS_Dendritic Cell (Type 2, CD1c+)	0.098823	0.36619	0.439664	0.447296	0.469019	0.592271	0.472487	0.223725	NA	0.472233	0.304453	NA	0.0131937	0	0	NA	NA	0	0.271051	0.0200817	0.354487	0.0582266	0.29626	0.00221325
CD16_CD4+ T Cell (EMRA)	0.529317	1.02578	0.900514	0.996456	0.876299	0.947803	0.807994	0.996023	0.975798	1.18275	1.24164	0.828376	1.15364	0.826985	0.748776	0.595056	0.469355	0.545431	0.580347	0.864869	0.958645	0.661546	0.2971	0.00157264
NKG2D_Monocyte (CD14+ CD16-)	0.273013	0.579913	0.537205	0.552107	0.846117	0.983844	0.814351	0.308161	NA	0.94636	0.797928	NA	0.591116	0.411089	0.344968	0.433138	NA	0.317459	0.327089	0.324904	0.657283	0.359775	0.297509	0.00205591
TIM3_CD4+ T Cell (Central Memory)	0.496372	0.476777	0.542779	0.397312	0.602772	0.639417	0.599131	0.555634	0.581242	0.587018	0.415544	0.325193	0.307233	0.203583	0.214953	0.258647	0.157018	0.140216	0.214801	0.210295	0.502033	0.19993	0.302102	1.02681e-07
CD19_CD8+ T Cell (Naive)	0.778446	0.930546	0.999611	1.00046	1.16382	1.31404	1.15252	1.06229	1.0066	1.08789	0.976449	0.605412	0.604432	0.561489	0.737547	0.645924	0.746975	0.683763	0.543387	0.792098	0.975577	0.673026	0.302551	0.000315239
ICOS_Dendritic Cell (Plasmacytoid)	0.22451	0.339894	0.36503	0.242972	0.490212	0.48661	0.476644	0.289196	NA	0.317481	0.28669	NA	0	0.0964874	0	0	NA	0	0	0	0.319931	0.0160812	0.303849	2.01009e-05
FCRH5_Monocyte (CD14+ CD16-)	0.449513	0.621181	0.615931	0.598551	0.720558	0.809803	0.711251	0.95514	NA	0.848009	0.655393	NA	0.491543	0.517689	0.427866	0.321678	NA	0.32852	0.312404	0.342789	0.679716	0.375158	0.304558	7.22073e-05
PDL1_CD4+ T Cell (Effector Memory)	0.581958	0.838338	0.834956	0.780423	0.768262	1.06693	0.935989	1.02322	1.03412	0.94219	0.8226	0.556817	0.643793	0.529767	0.523562	0.660833	0.483379	0.416986	0.563856	0.514954	0.833046	0.527619	0.305427	2.63126e-05
CD103_CD4+ T Cell (Central Memory)	0.449631	0.483727	0.552122	0.553353	0.742123	0.749702	0.662301	0.683528	0.813597	0.671867	0.517492	0.511896	0.412132	0.236213	0.39399	0.315637	0.19248	0.492033	0.266355	0.161194	0.600267	0.293986	0.306281	0.000105193
CD103_CD8+ T Cell (Naive)	0.722051	0.533058	0.576654	0.54671	0.7607	0.770786	0.742772	0.717669	0.504527	0.716575	0.547528	0.560992	0.432649	0.196942	0.368135	0.416132	0.293461	0.320117	0.37226	0.253965	0.62559	0.317287	0.308303	1.49003e-06
CD28_CD1c- Dendritic Cell (Conventional)	0.92497	1.22429	1.15153	1.19012	1.26797	1.33263	1.25114	1.14984	0.951684	1.24623	1.49164	NA	1.37676	1.02371	0.917772	0.830297	NA	0.920373	0.800304	0.908161	1.21323	0.900103	0.31313	4.3925e-05
TIM3_CD4+ T Cell (Effector Memory)	0.335486	0.47167	0.521028	0.460575	0.510691	0.630447	0.507431	0.605832	0.633064	0.607013	0.429166	0.296245	0.287491	0.194886	0.242673	0.22437	0.0269324	0.106664	0.234966	0.167279	0.484318	0.17111	0.313208	2.21362e-06
TIM3_CD4+ T Cell (Treg)	0.474183	0.468031	0.509315	0.478617	0.545348	0.618668	0.548963	0.574819	0.516463	0.648712	0.404589	0.350555	0.433299	0.289638	0.164492	0.260044	0	0.250437	0.108643	0.272153	0.505505	0.192201	0.313303	5.03894e-05
Tbet_CD4+ T Cell (Central Memory)	0.866882	1.20877	1.26202	1.48799	1.58747	1.68562	1.42531	1.52172	1.71024	1.83237	1.43363	1.33365	1.43325	1.18065	1.14781	1.10471	1.17401	1.20916	1.01675	1.08924	1.4453	1.13176	0.31354	0.00068331
PDL1_NK Cell (CD56+ CD16-)	0.463175	0.639287	0.446252	0.528318	0.692406	0.764457	0.692309	0.932532	NA	0.749991	0.521187	NA	0.324252	0.22102	0.253353	0.261902	NA	0.072771	0.477797	0.503889	0.614015	0.298455	0.31556	0.00349634
FCRH5_CD1c- Dendritic Cell (Conventional)	0.637317	0.57667	0.610523	0.606701	0.674971	0.80974	0.662776	0.983798	1.43332	0.894208	0.621796	NA	0.0475848	0.465041	0.509516	0.368617	NA	0.317129	0.394401	0.33137	0.713284	0.397679	0.315605	0.00647868
PDL1_CD4+ T Cell (Central Memory)	0.556279	0.769774	0.731898	0.873572	0.973728	1.12719	0.966876	1.01987	1.22998	1.09931	0.88053	0.484906	0.641259	0.62476	0.599007	0.713	0.556456	0.505277	0.514367	0.37763	0.873475	0.555785	0.31769	0.000484141
ICOS_NK Cell (CD56+ CD16-)	0.255349	0.835632	0.416735	0.381218	0.486343	0.574408	0.444095	0.396629	NA	0.448786	0.247852	NA	0.458221	0.230899	0.225915	0.278473	NA	0.00104689	0	0.0319567	0.44957	0.128048	0.321521	0.000681227
FCRH5_CD4+ T Cell (Central Memory)	0.922864	1.26836	1.47305	1.35136	1.47062	1.78722	1.66275	1.4755	1.53524	1.77569	1.70884	1.09489	1.46912	1.24801	1.26764	1.09018	0.788878	1.11463	1.16919	1.27605	1.46119	1.13637	0.324824	0.00348539
TIGIT_CD1c- Dendritic Cell (Conventional)	0.386918	0.658993	0.7688	0.721618	0.576409	0.626781	0.544785	0.490738	0.353346	0.826547	0.47508	NA	0.210997	0.246046	0.211797	0.276338	NA	0.178272	0.184732	0.237412	0.553418	0.222433	0.330985	4.28449e-05
CD5_CD4+ T Cell (Central Memory)	5.03441	4.84516	5.19621	5.09629	4.9279	5.34823	5.27332	4.97861	5.19651	5.27336	5.195	4.75661	5.03102	4.72197	4.9949	4.74102	4.76229	4.62814	4.80862	4.64496	5.08866	4.75741	0.33125	0.000147384
PDL1_CM- HLADR+	0.430569	0.605681	0.506584	0.648637	0.650004	0.611722	0.654535	0.81379	0.276822	0.76316	0.565232	0.229621	0.379681	0.437111	0.256104	0.362189	0.151134	0.0324609	0.0229241	0.260191	0.548926	0.217445	0.331481	0.000769702
TIM3_CD4+ T Cell (EMRA)	0.328102	0.463143	0.561872	0.46788	0.592852	0.619134	0.500041	0.598252	0.20304	0.739963	0.516766	0.290868	0.44393	0.0260699	0.169744	0.402362	0.208236	0.105323	0.169419	0	0.486603	0.154451	0.332153	0.000178293
ICOS_Monocyte (CD14+ CD16-)	0.274526	0.335231	0.363829	0.2868	0.491394	0.570266	0.445993	0.516727	NA	0.445734	0.297977	NA	0.260593	0.0138717	0.0966231	0.201533	NA	0	0	0.027415	0.389915	0.0565739	0.333341	5.6423e-06
PDL1_NKT Cell	0.403717	0.669251	0.63857	0.695518	0.697563	0.940986	0.874467	0.498041	1.21415	NA	0.894872	0.586517	0.624192	0.567349	0.293966	0.350199	0.487541	0.367663	0.419681	0.274035	0.728154	0.394348	0.333806	0.000368042
TIM3_CD8+ T Cell (Effector Memory)	0.38254	0.457346	0.546829	0.474839	0.526618	0.628161	0.518709	0.609601	0.548851	0.564677	0.391788	0.353894	0.269126	0.190173	0.232384	0.164379	0.00205931	0.0652332	0.20386	0.142942	0.482537	0.143004	0.339532	7.7619e-07
CD103_CD8+ T Cell (EMRA)	0.45971	0.538043	0.620403	0.64625	0.719986	0.761907	0.679919	0.596641	0.908246	0.735756	0.551596	0.292538	0.472103	0.290347	0.0399601	0.297744	0.25034	0.568743	0.128448	0.341339	0.614084	0.273846	0.340239	0.000882362
CD1c_CD4+ T Cell (Central Memory)	0.658485	1.00712	1.02425	0.881749	0.866785	1.07464	0.857888	0.846212	0.595419	0.887347	0.773852	0.442636	0.499194	0.470164	0.545512	0.514963	0.515236	0.351855	0.516317	0.306895	0.801199	0.460135	0.341064	5.94714e-05
NKG2A_B Cell (Memory)	NA	0.412418	0.546677	0.193323	0.706154	0.60245	0.694441	0.637884	NA	0.583635	0.555957	NA	0.555901	0.438389	NA	0.154575	NA	0.186992	0	0.250874	0.548884	0.206166	0.342718	0.00428046
CD16_Monocyte (CD14+ CD16-)	0.674632	0.819339	1.15651	1.27549	0.673459	0.991	1.03415	0.870462	NA	1.19514	1.37799	NA	1.71642	0.821791	0.769625	0.806301	NA	0.554871	0.611216	0.795408	1.07133	0.726535	0.344792	0.00594948
CD33_B Cell (CD27-)	0.586743	1.12193	1.17944	1.18902	1.283	1.17969	1.18969	1.31411	1.19854	1.67819	1.03648	0.938597	0.963606	0.931137	0.910896	0.80156	0.404682	0.857939	0.638801	1.04177	1.143	0.798113	0.344889	0.00573202
CD103_Monocyte (CD14+ CD16-)	0.390639	0.583452	0.630315	0.69918	0.796236	0.820576	0.770333	0.672773	NA	0.824237	0.595763	NA	0.529104	0.320337	0.279842	0.332966	NA	0.337971	0.27795	0.350457	0.664783	0.316587	0.348195	3.75242e-06
CD16_NKT Cell	0.658352	1.29142	1.90885	1.31448	1.21029	1.11854	1.24664	1.17441	1.12337	NA	1.40572	0.787648	1.29974	1.01881	0.782248	0.934319	0.998916	0.64411	0.707731	0.955448	1.21162	0.863083	0.348539	0.00436926
CD103_CM- HLADR+	0.397356	0.513046	0.622859	0.588207	0.798567	0.749299	0.805269	0.740312	0.464657	0.738104	0.547529	0.206289	0.430311	0.305414	0.266872	0.359485	0.0652976	0.244189	0.220928	0.184296	0.584754	0.235211	0.349543	2.19081e-05
TIM3_CD4+ T Cell (Naive)	0.310978	0.477526	0.569094	0.502326	0.585937	0.613979	0.393487	0.57737	0.307169	0.654415	0.393862	0.253498	0.346688	0.0820181	0	0.154726	0.170498	0.117387	0	0.250785	0.460487	0.110774	0.349713	2.93706e-06
PDL1_Dendritic Cell (Plasmacytoid)	0.298516	0.482796	0.464273	0.43489	0.66495	0.714554	0.594024	0.900347	NA	0.733527	0.472513	NA	0.350321	0.240895	0.460128	0.330606	NA	0.119102	0	0.081047	0.555519	0.205296	0.350223	0.00233715
TIM3_CD8+ T Cell (Central Memory)	0.270867	0.495275	0.600915	0.509858	0.66318	0.673774	0.631235	0.674853	0.678844	0.641135	0.446387	0.263597	0.218953	0.19244	0.108595	0.114531	0	0.277139	0.220708	0.279113	0.520683	0.170361	0.350322	2.09664e-05
PDL1_CD8+ T Cell (EMRA)	0.40187	0.643196	0.608883	0.565183	0.702218	0.869647	0.791833	0.863953	0.881393	0.861577	0.663447	0.665063	0.576167	0.283714	0.497546	0.409163	0.576101	0.120251	0.314171	0.233931	0.699572	0.347839	0.351732	0.000408211
CD3_CD1c- Dendritic Cell (Conventional)	1.03297	1.53871	1.70609	1.40748	1.49864	1.65547	1.31333	1.44701	0.780168	1.34876	1.09024	NA	0.488481	1.04255	0.875954	0.906787	NA	0.900495	0.836798	0.978272	1.27561	0.923476	0.352136	0.00692456
FCRH5_CD4+ T Cell (Treg)	1.13991	1.2631	1.35251	1.27826	1.46949	1.75566	1.56977	1.47755	1.27605	1.63012	1.62755	1.06333	1.23709	1.08033	1.31558	1.00718	0.701495	1.02985	1.07433	1.08915	1.39541	1.04256	0.352855	0.00149967
ICOS_CM-_unassigned	0.176488	0.547375	0.573718	0.676341	0.629921	0.961754	0.565399	0.506587	NA	0.521914	0.271295	0.356869	0.633	0.0345	0.0881684	0.304717	NA	0.24471	0.266247	0.149262	0.535055	0.181267	0.353788	0.000189506
TIGIT_Dendritic Cell (Type 2, CD1c+)	0.136798	0.533769	0.496082	0.584846	0.659671	0.647286	0.556908	0.183086	NA	0.526749	0.490476	NA	0.374149	0.217634	0.0900272	NA	NA	0	0	0.278103	0.471802	0.117153	0.354649	0.000833087
CD19_CD4+ T Cell (Treg)	0.527412	0.814815	0.792377	0.951367	1.00686	1.11132	0.991706	1.00616	0.873859	1.05286	0.782785	0.503013	0.467401	0.496502	0.301676	0.561919	0.414117	0.494372	0.489788	0.606076	0.837072	0.480636	0.356437	9.29008e-05
CD19_CD4+ T Cell (Central Memory)	0.702952	0.81048	0.852449	0.823151	1.04785	1.12046	1.00226	0.982569	1.13134	1.08049	0.776611	0.63274	0.707804	0.567018	0.607579	0.517935	0.307633	0.647678	0.492735	0.63672	0.897781	0.539614	0.358167	4.14951e-05
CD138_CD4+ T Cell (EMRA)	0.461253	0.534926	0.58545	0.908457	0.795255	1.07632	0.794083	0.774178	0.777057	0.509306	0.415271	0.518625	0.481292	0.10699	0.379847	0.221819	0.058629	0.342678	0.48366	0.543725	0.66396	0.305335	0.358624	0.00136945
TIGIT_B Cell (Memory)	NA	0.47261	0.343209	0.90784	0.53805	0.524342	0.386905	0.639381	NA	0.462059	0.349341	NA	0.214283	0.117388	NA	0.0397485	NA	0.123655	0	0.336488	0.483802	0.123456	0.360346	0.00116871
CD56_CD4+ T Cell (Treg)	1.16302	1.63116	1.59136	1.65524	1.68645	1.89576	1.65873	1.78707	0.864468	1.98188	1.75845	1.36704	0.78402	0.96704	1.34164	1.22908	1.03453	1.29919	1.20293	1.06376	1.52497	1.1626	0.362377	0.00661313
ICOS_CD1c- Dendritic Cell (Conventional)	0.185365	0.319597	0.32724	0.363562	0.453202	0.496856	0.424636	0.514588	0.574058	0.391265	0.270246	NA	0.0603686	0	0	0	NA	0	0	0	0.365082	0	0.365082	2.95298e-06
TIM3_CD8+ T Cell (Naive)	0.354411	0.538095	0.755559	0.635937	0.67812	0.679529	0.656447	0.670636	0.445495	0.920973	0.490201	0.39875	0.356793	0.260147	0.359409	0.150879	0.133162	0.108947	0.268074	0.228814	0.58315	0.215633	0.367517	5.60131e-06
CD138_CD4+ T Cell (Naive)	0.651177	0.534088	0.584118	0.903595	0.861106	1.08066	0.866041	0.817482	1.11201	0.604333	0.518901	0.535775	0.483979	0.497682	0.233928	0.365406	0.299018	0.31021	0.258797	0.603278	0.734866	0.366903	0.367964	0.000214647
CD5_CD4+ T Cell (Treg)	5.23088	4.73317	5.08484	4.96175	4.91348	5.29243	5.10079	4.85729	4.76953	5.04939	5.06374	4.54181	4.71678	4.62946	4.67394	4.5537	4.29691	4.78185	4.54504	4.57374	4.94738	4.57923	0.368142	0.00036842
FCRH5_CD8+ T Cell (Effector Memory)	0.744779	1.06811	1.24153	1.07624	1.15635	1.34916	1.16527	1.05914	1.55009	1.24402	1.28607	0.834724	1.1924	0.735603	0.880057	0.882976	0.552793	0.783013	0.91023	0.732894	1.15137	0.782509	0.368865	0.000110648
NKG2A_CD4+ T Cell (Effector Memory)	0.832845	1.1292	1.31629	1.1437	1.13625	1.31643	1.24077	1.07067	1.10262	1.38636	1.22175	0.84369	1.09798	0.839113	0.936475	0.776504	0.644309	0.519102	0.859831	0.825963	1.14143	0.771614	0.369814	0.00012701
CD25_Monocyte (CD14+ CD16-)	0.461419	0.762711	0.733585	0.752593	0.76366	0.822182	0.701261	0.741566	NA	0.787712	0.516603	NA	0.499113	0.318096	0.318325	0.342868	NA	0.274654	0.287019	0.319521	0.685673	0.31008	0.375593	1.12119e-06
CD138_CD8+ T Cell (EMRA)	0.85217	1.04451	1.03268	1.19202	0.96188	0.99647	1.08659	0.896702	0.859842	1.00244	0.749662	0.78708	0.558219	0.560642	0.562057	0.565387	0.596892	0.150875	0.617906	0.787269	0.924636	0.548718	0.375918	0.00116114
CD19_CD8+ T Cell (Effector Memory)	0.680969	0.783886	0.880879	0.897418	0.984374	1.08822	0.97409	0.949978	0.884216	1.00646	0.743537	0.504191	0.716354	0.520854	0.522437	0.491279	0.564697	0.44186	0.301664	0.470874	0.853429	0.473381	0.380048	1.88931e-06
CD138_CM-_unassigned	0.718724	0.680008	0.687781	0.868534	0.598642	0.70184	0.635292	0.833937	NA	0.615196	0.725786	0.565632	0.322221	0.328132	0.301791	0.282911	NA	0.429255	0.135019	0.214639	0.662799	0.281958	0.380841	1.32157e-05
Tbet_CD4+ T Cell (Treg)	0.680452	1.24341	1.27178	1.89837	2.03985	1.73666	1.51282	1.69625	1.76908	1.78468	1.39869	1.37061	1.58826	1.17905	1.13266	1.11863	1.36881	1.18139	1.0579	1.03424	1.53776	1.15324	0.384523	0.00243817
FCRH5_CM-_unassigned	0.620554	0.765248	0.941678	1.26127	0.958221	0.967092	0.933857	2.10097	NA	0.894676	0.693017	1.12421	0.587137	0.456588	0.560322	0.73737	NA	0.605129	0.657541	0.589621	0.987327	0.601095	0.386232	0.00743633
NKG2D_CD4+ T Cell (Central Memory)	0.452464	0.641017	0.65729	0.568117	1.14255	1.10934	1.0213	0.90463	1.09369	1.11596	1.0192	0.774041	0.811656	0.588978	0.546045	0.508838	0.269429	0.384908	0.491585	0.595908	0.870096	0.48367	0.386426	0.000119284
CD28_Monocyte (CD14+ CD16-)	0.808705	1.32073	1.35884	1.53293	1.39084	1.6342	1.52351	1.4499	NA	1.83015	1.76026	NA	1.44199	1.30567	1.08108	0.987741	NA	0.967438	1.07712	1.01768	1.45928	1.07279	0.386488	0.00108331
TIM3_NKT Cell	0.451822	0.425268	0.508223	0.54418	0.573883	0.629739	0.735621	0.47491	0.647164	NA	0.501674	0.495275	0.395624	0.306467	0.135619	0.228035	0.0107397	0.161658	0.122309	0.0314641	0.531949	0.142327	0.389621	3.28394e-06
CD25_CD8+ T Cell (Naive)	0.583983	1.26442	1.17122	1.27465	1.27818	1.49277	1.23425	1.36017	1.38018	1.39182	1.34202	1.2349	1.19982	0.898105	0.959074	0.716612	0.835337	0.909828	0.82066	0.849477	1.2468	0.855585	0.391214	2.32747e-05
TIM3_CD4+ CD8+ T Cell	0.392769	0.509444	0.502423	0.387421	0.478759	0.720253	0.581875	0.677868	0.414116	0.603131	0.473338	0.253379	0.0835632	0.17615	0	0	0	NA	0.253449	0	0.467565	0.0715998	0.395965	3.06808e-05
KLRG1_Monocyte (CD14+ CD16-)	0.610227	0.881221	1.1576	1.3131	1.12555	1.19778	0.973268	1.11265	NA	1.26795	1.41456	NA	0.572264	0.618831	0.788237	0.549941	NA	0.736278	0.554451	0.716121	1.05692	0.660643	0.39628	0.000745372
Tbet_CD8+ T Cell (Central Memory)	0.84873	1.47012	1.72745	1.22715	1.93054	2.22816	1.74458	1.4056	1.59671	1.90928	1.522	1.27156	1.08922	1.19683	1.18147	1.3001	1.20169	0.910565	1.00687	1.17596	1.53624	1.13907	0.39717	0.00344304
FCRH5_CD8+ T Cell (Naive)	0.738202	1.27521	1.31469	1.1117	1.47854	1.55977	1.40387	1.38712	1.61643	1.45214	1.46186	1.14757	1.06268	0.906762	0.788423	0.845888	0.841457	0.762357	1.17903	1.03925	1.30845	0.909024	0.399421	0.000261525
CD123_CD4+ CD8+ T Cell	1.25051	0.450786	0.534946	0.198565	0.947631	0.672112	0.861221	0.159357	0.444187	0.791336	0.693627	0.280995	0.560259	0.114046	0.228305	0.298299	0.212817	NA	0.171033	0.184463	0.603502	0.201494	0.402009	0.00055734
CD19_CD8+ T Cell (EMRA)	0.784041	0.907195	1.01727	1.07792	1.13438	1.19719	1.05259	0.853496	0.903964	1.342	0.859037	0.561493	0.48149	0.550195	0.64803	0.613882	0.40011	0.254369	0.464249	0.808483	0.936313	0.534188	0.402125	0.000688432
CD45RA_CD4+ T Cell (Effector Memory)	0.864842	0.982159	1.03021	2.30728	1.35961	1.23345	0.922786	0.972807	0.775399	0.57338	0.731549	0.565189	0.625135	0.544482	0.726221	0.498729	0.652484	0.443958	0.626696	0.643311	0.995676	0.59084	0.404836	0.00889946
CD138_CD8+ T Cell (Naive)	0.586878	0.79118	0.909595	1.1675	0.972219	1.18709	1.09737	1.06338	1.20608	0.865267	0.783685	0.544378	0.663053	0.608518	0.579785	0.296361	0.539534	0.381261	0.481749	0.645859	0.910591	0.504724	0.405867	7.40431e-05
CD19_CD4- CD8- T Cell	0.675251	0.81452	0.887564	0.945786	1.04371	1.0378	0.890789	1.01492	0.682061	0.92779	0.659277	0.804668	0.831235	0.412466	0.62038	0.50155	0.597252	0.037819	0.450439	0.577366	0.862721	0.456753	0.405968	0.000960054
CD5_CD8+ T Cell (Naive)	4.50169	4.64956	4.80473	4.56278	4.6801	4.86884	4.73496	4.68674	4.70719	4.82005	4.72296	4.54797	4.60856	4.15364	4.31067	4.23776	4.32003	4.08166	4.46222	4.33214	4.68432	4.27116	0.413157	1.50377e-05
Tbet_CD4+ T Cell (Naive)	0.907723	1.21117	1.25902	1.20321	1.57027	1.63256	1.49384	1.75422	1.80606	1.87731	1.47132	1.64666	1.57383	1.30667	0.672697	1.07105	1.47469	0.791553	1.13244	1.10615	1.49286	1.07932	0.413541	0.00758593
PDL1_CD4- CD8- T Cell	0.385994	0.636237	0.636136	0.558965	0.670894	0.893085	0.777121	0.795688	0.48449	0.767019	0.74964	0.650264	0.549059	0.272607	0.388713	0.342055	0.0391331	0.0653872	0.292089	0.296006	0.658046	0.242284	0.415761	2.29672e-05
CD25_NK Cell (CD56+ CD16-)	0.332818	0.625612	1.25443	1.16143	0.749188	0.867582	1.02337	1.01696	NA	1.10968	0.802307	NA	1.19994	0.592417	0.187716	0.551853	NA	0.636596	0.225973	0.83512	0.92212	0.504946	0.417174	0.00891433
NKG2A_CD1c- Dendritic Cell (Conventional)	0.753037	0.769161	0.656376	0.681026	0.654566	0.807421	0.680075	0.819946	0.868876	0.913362	0.723531	NA	0.585342	0.291635	0.478406	0.290727	NA	0.399063	0.248746	0.243286	0.742726	0.325311	0.417416	3.67484e-06
CD19_Monocyte (CD14+ CD16-)	0.564768	0.783676	0.80733	1.00305	1.05042	1.17394	0.973277	0.899691	NA	1.09685	0.762962	NA	0.675639	0.462158	0.587071	0.368598	NA	0.487009	0.443937	0.477339	0.890146	0.471019	0.419127	1.24822e-05
HLADR_CD4+ T Cell (Naive)	0.92419	0.937401	0.961347	0.988863	1.57621	1.37255	1.20821	1.29117	1.27818	2.3283	1.26255	0.675466	0.935372	1.05023	0.548357	0.935843	0.805823	0.780817	0.587541	0.832753	1.21075	0.791623	0.419132	0.00566667
FCRH5_CD4+ T Cell (Effector Memory)	0.995274	1.35904	1.6033	1.35359	1.504	1.78619	1.71678	1.51765	1.64278	1.79454	1.70337	1.22823	1.55358	1.11599	1.22438	1.023	0.989285	1.16939	0.999987	1.18111	1.51987	1.10045	0.419423	2.73133e-05
CD138_NK Cell (CD56+ CD16-)	1.0043	0.856458	0.827368	0.719772	0.827176	0.926336	0.878019	0.459122	NA	0.770223	0.726905	NA	0.54594	0.637036	0.171925	0.482669	NA	0.141313	0.222388	0.470824	0.776511	0.354359	0.422152	0.00198167
CD1c_CD8+ T Cell (Naive)	0.714184	0.933402	1.01491	0.92264	0.84378	1.04669	0.858897	0.774517	0.493339	0.829818	0.831166	0.461507	0.553788	0.4561	0.0692263	0.523501	0.389614	0.296798	0.294196	0.53362	0.790665	0.366151	0.424514	0.000119287
PDL1_Monocyte (CD14+ CD16-)	0.511645	0.839271	0.972475	0.984707	0.914169	1.21689	0.9399	0.782881	NA	1.24356	0.84995	NA	0.83397	0.573152	0.54896	0.302878	NA	0.532491	0.428141	0.56836	0.91722	0.49233	0.424889	4.31593e-05
CD25_CD4+ T Cell (Central Memory)	1.38219	1.69428	1.9526	1.74278	1.64511	2.43737	1.79999	1.7146	1.78726	2.02152	2.12707	1.61036	1.47418	1.5029	1.91805	1.39321	1.21294	1.06625	1.27279	1.24836	1.79918	1.3735	0.425678	0.0064229
CD19_CD4+ T Cell (Effector Memory)	0.562754	0.823938	0.865341	0.828269	1.05031	1.09398	0.980774	1.02729	0.988496	1.06966	0.813106	0.593639	0.782157	0.525066	0.550644	0.491421	0.455982	0.388899	0.399642	0.385243	0.883054	0.4567	0.426355	4.55436e-07
CD1c_CM-_unassigned	0.406213	0.898744	0.934332	1.27518	0.714338	0.710127	0.839103	0.602881	NA	0.620353	0.450176	0.184539	0.467095	0.186476	0.152182	0.295229	NA	0.263092	0.328531	0.251085	0.675257	0.246099	0.429157	0.000290645
NKG2A_Dendritic Cell (Plasmacytoid)	0.380925	0.655828	0.579023	0.539567	0.627153	0.606981	0.591469	0.642228	NA	0.573436	0.468001	NA	0.339543	0.124677	0.0493423	0	NA	0.195097	0.198752	0.124255	0.545832	0.115354	0.430478	2.80922e-07
CD1c_CD4+ T Cell (Effector Memory)	0.653089	1.0491	1.02931	0.881636	0.816381	1.04051	0.812639	0.842813	0.691391	0.918209	0.793835	0.455004	0.459858	0.29846	0.381055	0.493073	0.314062	0.22469	0.513911	0.352019	0.803368	0.368181	0.435186	4.43567e-06
CD1c_CD4+ T Cell (Treg)	0.644423	0.952133	0.889142	0.879813	0.7304	0.891108	0.685158	0.70766	0.687645	0.738177	0.624375	0.388512	0.285165	0.20509	0.132542	0.323022	0.369096	0.162875	0.350913	0.303947	0.700285	0.263926	0.436359	2.54654e-06
CD138_CD4- CD8- T Cell	0.781748	1.03758	1.05068	1.09967	0.938149	0.892336	0.745826	0.767761	0.539867	0.636974	0.565866	0.714226	0.734348	0.423367	0.363393	0.521866	0.313563	0.149106	0.269051	0.540515	0.808079	0.368694	0.439385	2.08489e-05
CD19_CD4+ T Cell (Naive)	0.565275	0.857245	0.946857	0.993443	1.13068	1.28108	1.10794	1.06726	1.03132	1.18359	0.885491	0.689627	0.641705	0.73552	0.498023	0.326874	0.487188	0.62985	0.227481	0.673142	0.952423	0.511154	0.441269	0.000280535
CD25_B Cell (CD27-)	0.380704	0.936361	1.1889	1.22514	1.31247	1.3495	1.19279	1.05904	0.918788	1.42079	1.05397	0.632908	1.04888	0.722803	0.486579	1.06171	0.487315	0.496338	0.274885	0.766694	1.0554	0.613761	0.441643	0.00362676
CD103_CD1c- Dendritic Cell (Conventional)	0.424845	0.573246	0.678201	0.770858	0.849421	0.784753	0.848301	0.864007	0.967583	0.89859	0.608169	NA	0.477939	0.263501	0.226566	0.189801	NA	0.425693	0.279268	0.331806	0.728826	0.286106	0.44272	1.84594e-06
CD103_CD4+ T Cell (Naive)	0.508385	0.504964	0.53768	0.524447	0.70579	0.747498	0.651111	0.692119	0.824207	0.694614	0.497299	0.364628	0.408362	0.00141103	0.0666348	0.444289	0.255119	0	0.0744233	0.178607	0.589316	0.145783	0.443532	7.43097e-05
NKG2D_CD1c- Dendritic Cell (Conventional)	0.351515	0.512212	0.538458	0.631468	0.7982	0.921556	0.780507	1.31239	0.620342	1.18665	0.788928	NA	0.585316	0.345139	0.271822	0.31141	NA	0.330344	0.261362	0.316487	0.752296	0.306094	0.446202	0.000165057
PDL1_CM-_unassigned	0.611228	0.609197	0.615828	0.928663	0.798377	0.76586	1.04763	0.82489	NA	0.726362	0.551739	1.30159	0.280571	0.310911	0.284536	0.385349	NA	0.236716	0.338131	0.287799	0.755162	0.30724	0.447921	7.9049e-05
CD3_B Cell (CD27-)	0.903647	1.46447	1.53962	1.65736	1.71243	1.41045	1.53779	1.47635	1.67686	1.74905	1.28664	1.19037	1.31721	1.11953	1.12392	1.02975	0.954546	0.838155	0.918473	1.05984	1.45556	1.00632	0.449241	1.8177e-05
TIM3_B Cell (Memory)	NA	0.569218	0.445581	0.464495	0.923007	0.571537	0.599381	0.564808	NA	0.530563	0.314918	NA	0.355507	0.272749	NA	0.055181	NA	0.0811957	0	0	0.533902	0.0818252	0.452076	5.57837e-05
DNAM1_B Cell (CD27-)	0.528123	0.994926	1.02548	0.985498	1.19446	1.12177	1.25773	1.65363	1.73979	1.66362	1.11417	0.76305	1.22047	0.716873	0.96964	0.407108	0.641123	0.92501	0.619921	0.762761	1.17405	0.720348	0.453707	0.00151497
TIM3_Dendritic Cell (Plasmacytoid)	1.02763	0.578155	0.688782	0.567116	0.742779	0.755443	0.744752	0.626579	NA	0.743377	0.652591	NA	0.27871	0.0412918	0.500641	0	NA	0.524405	0	0.241746	0.673265	0.218014	0.455251	0.00393243
CD19_CD8+ T Cell (Central Memory)	0.794255	0.862778	0.832099	0.972937	1.09612	1.05908	0.949663	0.94692	0.993571	1.08698	0.79297	0.655145	0.693039	0.544663	0.485084	0.391414	0.117867	0.310499	0.526043	0.741901	0.902735	0.445353	0.457382	0.000355091
CD19_CD1c- Dendritic Cell (Conventional)	0.483922	0.760532	0.803013	0.935218	1.06443	1.13957	1.01324	1.08025	1.16763	1.15722	0.739691	NA	0.622301	0.449381	0.647757	0.311298	NA	0.50961	0.348966	0.468067	0.913918	0.455847	0.458071	4.27758e-05
NKG2D_CD4+ T Cell (Treg)	0.396263	0.624237	0.55805	0.598791	1.65686	1.04717	0.946591	0.966138	0.897983	1.00822	0.942353	0.839627	0.915076	0.619384	0.573987	0.374704	0.0503017	0.432059	0.429694	0.4477	0.87672	0.418261	0.458459	0.000621427
PDL1_CD4+ T Cell (EMRA)	0.657275	0.887738	0.734771	0.723121	0.781963	0.899182	0.857195	0.939856	0.489227	0.995781	0.780498	0.776535	0.446833	0.44847	0.412544	0.253807	0.294789	0.26955	0.310543	0.166234	0.766921	0.307991	0.45893	3.12732e-07
NKG2D_CD4+ T Cell (Naive)	0.487309	0.637058	0.625695	0.568561	0.918255	1.07947	0.870727	0.955492	1.22614	1.12414	0.920897	0.579073	0.860832	0.589594	0.523723	0.242442	0.377915	0.236731	0.34905	0.298521	0.834896	0.373996	0.4609	3.07077e-05
CD1c_NK Cell (CD56+ CD16-)	0.551598	0.880954	0.917781	0.864584	0.696349	0.68198	0.835355	0.674886	NA	0.543105	0.422783	NA	0.706189	0.129961	0.262793	0.291196	NA	0.258484	0.371144	0.155935	0.70687	0.244919	0.461951	1.40764e-06
FCRH5_NKT Cell	0.855544	1.0095	1.39336	1.33188	1.53476	1.49426	1.88568	0.804128	1.84607	NA	1.93217	1.65269	1.5929	1.08105	0.792229	0.706898	1.03458	1.55363	0.864836	0.823061	1.44441	0.979468	0.464944	0.00858447
CD1c_CD8+ T Cell (Effector Memory)	0.65758	0.966865	0.97574	0.899668	0.739924	0.9025	0.759927	0.754666	1.02973	0.73746	0.732561	0.524105	0.538776	0.276179	0.311724	0.321692	0.200938	0.369268	0.493873	0.22216	0.786115	0.313691	0.472425	2.32103e-07
CD1c_CM- HLADR+	1.02718	1.29333	1.28883	1.27986	0.98492	1.1338	0.91487	1.20262	0.909424	0.749114	0.525532	1.23991	0.76238	0.654564	0.977214	0.492099	0	0.617415	0.576258	0.541865	1.02398	0.551345	0.472637	0.00388705
CD8_CD1c- Dendritic Cell (Conventional)	0.723565	1.20468	1.19047	1.09225	1.24851	1.39259	1.23395	1.07518	1.54059	1.2982	1.00922	NA	0.802682	0.797761	0.840373	0.571719	NA	0.612289	0.559184	0.681809	1.15099	0.677189	0.473801	3.03877e-05
CD103_NK Cell (CD56+ CD16-)	0.448675	0.508977	0.577518	0.533815	0.668278	0.713634	0.771845	0.901819	NA	0.691014	0.866913	NA	0.450761	0.257329	0.0871625	0.172007	NA	0.242964	0.0495643	0.236175	0.648477	0.1742	0.474277	9.55823e-07
CD8_Monocyte (CD14+ CD16-)	0.847945	1.35686	1.46147	1.12642	1.43743	1.71025	1.28524	1.17148	NA	1.52416	1.28635	NA	0.820892	0.887428	0.873002	0.952843	NA	0.675006	0.640975	0.770978	1.27532	0.800039	0.475279	0.000192955
CD5_CD4+ T Cell (Naive)	4.59657	4.8711	5.09733	4.76412	4.82236	5.12456	4.89429	4.98329	4.87524	5.19645	4.97412	4.61167	4.58783	4.5046	4.12342	4.51207	4.36465	4.09173	4.61694	4.58679	4.87684	4.40003	0.476812	0.000443752
KLRG1_Dendritic Cell (Plasmacytoid)	0.739936	0.83888	1.05059	0.75558	1.03829	1.31401	1.14157	0.869306	NA	0.898381	0.925426	NA	0.70759	0.781963	0.199809	0.455875	NA	0.242662	0.54097	0.515779	0.934504	0.456176	0.478328	0.001194
CD1c_NKT Cell	0.641997	0.937771	1.01419	0.955493	0.831452	1.02308	0.810223	0.657555	0.758518	NA	0.882157	0.464753	0.489662	0.401517	0.0925278	0.402794	0.198816	0.299196	0.458376	0.312963	0.788904	0.309456	0.479448	5.95023e-06
TIM3_CM- HLADR+	0.416464	0.450097	0.487239	0.712909	0.678228	0.67236	0.830444	0.935328	0.283083	0.674501	0.582047	0.293293	0.414369	0.348932	0.0537354	0.130808	0	0.10786	0	0	0.571566	0.0916194	0.479947	4.31001e-06
CD28_Monocyte (CD14- CD16+)	0.727766	1.32778	1.41662	2.57022	1.37821	1.23675	1.13428	1.71045	NA	1.7407	1.12954	NA	1.37995	0.917796	0.909185	0.81929	NA	0.989635	1.05531	1.00639	1.43202	0.949601	0.482422	0.00677919
NKG2A_Monocyte (CD14+ CD16-)	0.658541	0.853021	0.767559	0.721915	0.785929	0.984798	0.811613	1.17183	NA	0.889088	0.909818	NA	0.722226	0.348046	0.508581	0.367894	NA	0.314404	0.284997	0.330524	0.843303	0.359074	0.484229	2.10141e-07
CD45_CD4+ T Cell (Treg)	5.47912	5.25701	5.40871	5.40942	5.39416	5.5343	5.40057	5.30336	5.29859	5.45623	5.25038	5.33474	5.24525	4.91233	4.79915	4.88445	5.13314	4.9788	4.7775	4.67389	5.36707	4.87989	0.487171	3.44165e-05
KLRG1_CD8+ T Cell (Effector Memory)	2.60925	2.88256	3.20766	2.81928	2.87247	3.27643	2.85671	2.32004	1.92896	2.71784	2.7491	2.24296	2.14643	2.49602	1.9207	2.33843	2.09486	2.22355	1.95151	2.20081	2.66382	2.17513	0.488696	0.00207075
CD27_CD4+ T Cell (Naive)	4.89189	4.50372	4.95124	4.70488	4.56856	4.80901	4.84401	4.74387	4.28777	4.62716	4.55978	4.30639	3.7136	4.06245	3.82536	3.95833	3.94944	4.45736	4.20037	4.15194	4.57784	4.08647	0.491372	0.000774175
CCR7_NK Cell (CD56+ CD16-)	1.19573	0.910536	1.71945	1.2991	1.07527	1.11355	1.33884	1.21125	NA	1.14198	1.05249	NA	1.79762	0.657126	0.582564	0.667541	NA	0.605045	1.08974	1.00478	1.25962	0.7678	0.491819	0.00154199
CD127_B Cell (CD27-)	0.830122	0.518663	0.454368	0.612158	0.975949	0.508286	1.28474	0.807565	0.64681	1.56828	0.920661	0.48762	0.852858	0.298098	0.227479	0.582981	0.0256806	0.658763	0.145744	0.227183	0.805237	0.309419	0.495818	0.00115173
CD1c_CD8+ T Cell (EMRA)	0.642802	0.905754	0.944158	0.910384	0.77474	0.904223	0.756586	0.750064	1.13525	0.51287	0.664553	0.746186	0.495799	0.403998	0.565765	0.23093	0.118408	0.047101	0.257151	0.336622	0.780259	0.279996	0.500263	4.56735e-05
TIM3_CD4- CD8- T Cell	0.507931	0.600475	0.534095	0.499415	0.64969	0.660336	0.5904	0.683566	0.636205	0.562587	0.410844	0.25819	0.370532	0.0410738	0.053306	0.131117	0	0	0.00686397	0	0.535713	0.0331944	0.502518	4.1857e-10
CD1c_CD4+ T Cell (Naive)	0.547803	0.992034	1.00544	0.916201	0.926765	0.949543	0.862247	0.798772	0.900572	0.807642	0.667137	0.456081	0.460284	0.191257	0.00997721	0.683493	0.249242	0	0.596389	0.263389	0.791578	0.284821	0.506757	0.00138044
CD45_CD4+ T Cell (Central Memory)	5.51934	5.4216	5.44471	5.50961	5.4309	5.63221	5.47795	5.39252	5.47085	5.52907	5.35816	5.39339	5.39577	4.97162	4.91858	5.06305	4.98387	4.91812	4.96292	4.82488	5.4597	4.94901	0.510693	2.47274e-09
CD25_CD4+ T Cell (Effector Memory)	1.53527	1.94907	2.47898	1.66319	1.49377	2.66245	2.06161	1.7372	1.38376	2.43859	2.18173	1.55938	1.36521	1.26125	1.71556	1.48268	1.237	1.15245	1.48781	1.27207	1.8854	1.37269	0.512713	0.00226087
CD1c_CD4+ T Cell (EMRA)	0.604449	0.972468	1.01157	0.934726	0.916747	0.977251	0.704948	0.704172	0.403838	1.07478	0.880179	0.583675	0.393689	0.350145	0	0.410277	0.492841	0.0241579	0.269054	0.289449	0.781731	0.262275	0.519456	6.84834e-05
TIM3_NK Cell (CD56+ CD16-)	0.296334	0.449899	0.974502	0.55572	0.556132	0.783026	1.05903	0.556421	NA	0.903121	1.00614	NA	0.497969	0.161332	0.105389	0.18014	NA	0.479519	0	0.101461	0.69439	0.171307	0.523084	0.000149603
FCRH5_CD4+ CD8+ T Cell	0.67346	1.24365	1.16806	1.2902	1.29704	1.72526	1.19825	1.18734	0.871669	1.97491	1.60625	0.957458	1.08934	0.736323	0.841948	0.52657	0.760275	NA	0.909091	0.599582	1.25253	0.728965	0.523564	0.000258424
CD1c_CD8+ T Cell (Central Memory)	0.580688	1.02553	1.01439	0.949388	0.814	1.03609	0.72034	0.788552	1.10992	0.874403	0.852394	0.558858	0.756122	0.496939	0.481011	0.292137	0.197229	0.0970395	0.510959	0.223017	0.85236	0.328333	0.524027	1.8763e-05
CD5_CD4+ T Cell (Effector Memory)	5.28146	5.05969	5.444	5.12054	5.02359	5.3603	5.40102	5.0246	5.05708	5.39972	5.19949	5.05387	5.16524	4.54364	4.81429	4.61776	4.85683	4.61616	4.65475	4.62261	5.19928	4.67515	0.52413	2.50859e-07
NKG2A_CD4+ T Cell (EMRA)	1.35167	1.32195	1.18593	1.16606	1.12684	1.29277	1.13479	1.13119	1.08191	1.48194	1.11374	0.703747	1.03258	0.498182	0.545015	0.552203	0.540156	1.01737	0.72799	0.59315	1.16347	0.639152	0.524319	4.3078e-05
CD25_Monocyte (CD14- CD16+)	0.0665456	0.762396	0.896996	1.44646	0.855801	0.49675	0.756558	0.697097	NA	1.36416	0.353576	NA	0.703153	0.447242	0.134689	0.444051	NA	0	0	0.409516	0.76359	0.23925	0.524341	0.00321675
CD66b_CD8+ T Cell (Effector Memory)	0.946177	1.40442	2.05002	2.27492	1.45494	1.37403	1.44364	1.23991	1.19228	1.24443	1.01027	0.855893	1.05732	0.876902	0.786833	0.576264	0.874608	0.979829	0.778629	0.902821	1.34986	0.825127	0.524738	0.000654937
FCRH5_Dendritic Cell (Type 2, CD1c+)	0.459768	0.835783	0.945007	1.00658	0.865389	1.21904	0.952043	0.647679	NA	1.13985	0.933336	NA	1.10969	0.412558	0.0968199	NA	NA	0.464964	0.210056	0.774061	0.91947	0.391692	0.527778	0.00612705
CCR7_CD8+ T Cell (Effector Memory)	1.62442	1.47508	1.22438	1.58284	1.00304	1.21963	1.05953	1.68312	2.11913	1.18741	1.00887	1.668	1.7417	0.677666	1.17354	0.628223	1.22179	0.666046	1.11002	0.799199	1.43055	0.896641	0.53391	0.00133997
CD8_CD4+ T Cell (Central Memory)	1.50481	1.89604	2.00037	1.78364	1.96021	2.25895	1.99607	1.81104	1.92783	2.14808	1.95567	1.36971	1.52926	1.44188	1.34073	1.36183	1.17236	1.34547	1.21896	1.35004	1.85705	1.31875	0.538298	3.59822e-06
CD27_CD4+ T Cell (Treg)	4.92683	4.4051	4.86383	4.55896	3.97361	4.61129	4.67063	4.57805	4.59782	4.78292	4.51888	4.10915	3.62087	4.04134	3.47733	4.21454	4.0514	4.03834	3.89307	3.8572	4.4783	3.93903	0.539273	0.00097317
CD45_CD8+ T Cell (Central Memory)	5.21962	5.44347	5.54406	5.23997	5.37662	5.61662	5.55901	5.42773	5.49945	5.56518	5.34698	5.50537	5.45236	4.99915	4.9707	5.04702	4.74364	4.70468	4.99813	4.87705	5.44588	4.90577	0.540115	1.96562e-06
CD8_Dendritic Cell (Type 2, CD1c+)	0.500276	1.50443	1.55211	1.25526	1.5542	1.79405	1.47247	1.18904	NA	1.56154	1.37703	NA	0.604943	1.02627	1.01268	NA	NA	0.526382	0.475309	0.786223	1.30594	0.765372	0.540569	0.00772489
CD45_CD1c- Dendritic Cell (Conventional)	4.68753	4.48313	4.57362	4.33755	4.257	4.96122	4.5699	4.38829	3.86227	4.52327	4.36927	NA	4.22275	3.94977	3.88106	4.04181	NA	3.91598	3.96097	3.62478	4.43632	3.89573	0.540587	4.70634e-05
CD45RA_CD8+ T Cell (Effector Memory)	1.78989	1.47773	1.98168	3.18912	1.55654	1.5118	1.40321	0.933714	1.53289	0.916089	1.3152	1.37641	1.1253	1.01286	1.07522	1.06543	1.14583	0.949154	0.591366	1.19981	1.54689	1.00567	0.541222	0.00744274
CD19_Dendritic Cell (Type 2, CD1c+)	0.338361	0.871758	0.969619	1.02224	1.07088	1.247	1.11403	0.824714	NA	1.26268	0.88501	NA	0.307518	0.201234	0.00557002	NA	NA	0.605061	0.334362	0.646465	0.901257	0.358538	0.542718	0.00644825
CD3_CD4+ T Cell (Central Memory)	5.63543	5.6831	5.67314	5.46053	5.44613	5.49742	5.57946	5.53538	5.76519	5.81559	5.43659	5.7386	5.64807	4.89344	5.08385	5.07798	5.32147	5.31335	4.92453	4.82157	5.60882	5.06231	0.546505	0.000115532
CCR7_CD1c- Dendritic Cell (Conventional)	1.43292	1.03029	1.14903	1.93451	0.98134	1.00827	0.834074	1.22567	1.4314	1.33523	1.08799	NA	0.746857	0.631343	0.742254	0.731768	NA	0.540841	0.595501	0.573351	1.18313	0.635843	0.547289	7.89301e-05
CD127_CD8+ T Cell (Effector Memory)	2.38678	2.64876	2.68019	1.39721	2.21703	2.95494	1.93392	2.77706	2.27716	2.76705	3.2844	2.46313	1.91574	2.0293	1.95024	1.67777	1.75082	2.01508	2.24388	1.56441	2.43872	1.89022	0.548504	0.00377934
NKG2D_Dendritic Cell (Type 2, CD1c+)	0.324328	0.612229	0.528689	0.909314	0.923198	1.02879	0.873523	0.936004	NA	0.933909	0.97113	NA	0.476824	0.186732	0	NA	NA	0.300075	0.461782	0.178247	0.774358	0.225367	0.548991	0.000290903
CD27_CD4+ T Cell (Central Memory)	4.84346	4.30787	4.82644	4.42385	4.04559	4.62565	4.65954	4.53314	4.45231	4.5949	4.53193	3.84628	3.53587	3.83121	3.54829	3.88304	3.92007	4.0022	4.03079	3.74412	4.40206	3.85139	0.550677	0.000315834
CD19_Monocyte (CD14- CD16+)	0.40946	0.778168	0.929353	1.65967	1.1073	1.04633	1.20336	0.705936	NA	1.3647	0.912745	NA	0.663108	0.512249	0.176674	0.0869812	NA	0.962927	0.168622	0.652303	0.980012	0.426626	0.553386	0.00965336
CD45_CD8+ T Cell (Naive)	4.99606	5.12452	5.23689	5.19435	5.07331	5.31512	5.13809	5.17573	5.17499	5.25402	5.18667	5.14891	5.18935	4.96907	4.54985	4.71413	4.69681	4.25087	4.6553	4.47415	5.16985	4.61574	0.554105	0.000427469
CD5_CD4- CD8- T Cell	3.53495	3.59613	4.19153	3.49921	3.95586	4.75972	4.16032	4.22228	4.59853	3.74047	4.11191	3.64388	4.07394	3.29434	3.26103	3.29206	3.7126	3.5218	3.94428	3.13879	4.00683	3.45213	0.554696	0.00249143
CD127_CD4+ T Cell (Effector Memory)	3.37667	3.51438	3.48702	2.50944	2.99309	3.81208	3.1387	3.40082	2.47831	3.72157	3.7074	2.84853	2.32965	2.3442	2.79569	2.94727	2.17999	2.59017	3.01532	2.44448	3.17828	2.61673	0.56155	0.00708293
CD66b_CD8+ T Cell (EMRA)	1.0793	1.30043	1.91885	2.24936	1.41288	1.43841	1.53343	0.987908	0.737808	1.4266	1.01419	0.448725	1.0192	0.912282	0.800536	0.64891	0.550671	0.509786	0.679841	0.874335	1.27439	0.710909	0.563483	0.0012948
CD19_CD4+ CD8+ T Cell	0.708625	0.812592	0.873354	0.932323	1.2307	1.30761	1.23966	0.720054	0.340799	1.03513	0.970656	0.695843	1.21802	0.757945	0.442697	0.135109	0.302831	NA	0.531198	0	0.929644	0.36163	0.568014	0.00195151
CD27_CD8+ T Cell (Naive)	4.77053	4.5259	4.87219	4.79047	4.49423	4.86081	4.84912	4.67965	4.33294	4.91857	4.63909	4.33412	3.84569	3.98548	3.96482	4.18462	4.10426	4.05757	3.96101	4.02548	4.60872	4.04046	0.568253	1.37103e-05
HLADR_CD8+ T Cell (Naive)	0.727927	1.18685	1.01798	1.12992	1.41025	1.47644	1.80864	1.47816	1.36579	1.3287	1.76952	1.98806	1.49738	0.92011	0.548669	1.02834	0.464018	1.01797	0.843326	0.987975	1.39889	0.83006	0.568835	0.000387622
CD45_CD8+ T Cell (Effector Memory)	5.54996	5.40127	5.51672	5.41501	5.32019	5.52662	5.51681	5.32751	5.37013	5.525	5.33319	5.42639	5.40878	4.83338	4.70447	5.06245	5.10749	4.7467	4.724	4.85436	5.43366	4.86183	0.571824	2.83498e-05
CD45_CD8+ T Cell (EMRA)	5.36247	5.21745	5.35309	5.46089	5.24911	5.30475	5.35652	5.39882	5.19267	5.55175	5.24894	5.33718	5.27335	4.90825	4.66729	4.9459	4.76529	4.70029	4.58388	4.71917	5.33131	4.75572	0.575582	1.34974e-06
KLRG1_Monocyte (CD14- CD16+)	0.612826	0.866324	1.01391	1.63981	1.1822	1.27731	0.974076	1.96949	NA	1.39209	1.21262	NA	0.489459	0.623332	0.546559	0.625882	NA	0.586667	0.214421	0.828647	1.14819	0.570918	0.577274	0.00188716
KLRG1_CD4- CD8- T Cell	2.97229	3.01743	3.39203	3.10821	3.01606	3.18852	3.03947	2.68061	1.85426	2.8714	2.94982	2.49663	2.15538	2.38023	1.84184	2.55129	2.83361	2.24586	1.71843	2.17129	2.82632	2.24894	0.577379	0.00881353
CD123_B Cell (CD27-)	1.84904	1.85422	2.11772	1.93867	1.73368	0.923708	1.25571	1.37578	1.01432	2.22271	1.42561	0.647807	0.555898	0.721361	1.16385	0.91671	0.217113	0.968115	1.12395	1.02773	1.45499	0.876976	0.578015	0.00871909
CD66b_CD4+ T Cell (Effector Memory)	1.02442	1.32084	2.0266	2.48632	1.43449	1.38265	1.34909	1.2413	1.33644	1.20815	1.06792	0.707302	1.13285	0.886104	0.80103	0.574994	0.554598	1.27357	0.593818	0.808838	1.36295	0.784707	0.578246	0.00173893
CD3_CD8+ T Cell (Central Memory)	5.32748	5.33231	5.26383	5.20866	5.26486	5.26224	5.40194	5.19774	5.42297	5.30584	5.17006	5.45435	5.23053	4.59032	4.72766	4.75431	4.75466	4.77757	4.92167	4.4614	5.2956	4.71251	0.583091	7.98705e-06
CD5_CD8+ T Cell (Central Memory)	4.11175	4.53872	4.73838	4.47354	4.49116	4.90145	4.62585	4.19532	4.93836	4.6998	4.64782	4.19664	4.75445	4.00879	4.02152	4.26106	3.21624	4.06935	4.33602	3.94166	4.56256	3.97923	0.583323	0.00428366
CD66b_CD4+ T Cell (Central Memory)	0.930919	1.32323	2.04062	2.39861	1.51571	1.41613	1.40077	1.1471	1.22519	1.20505	1.03194	0.753792	1.10212	0.969706	0.772655	0.56737	0.422416	0.917462	0.820427	0.850348	1.34548	0.760055	0.585421	0.000762656
CD28_Dendritic Cell (Type 2, CD1c+)	1.28587	1.64792	1.69025	1.99527	1.49784	1.93091	1.6143	1.66789	NA	1.70746	2.38101	NA	1.07635	1.56084	0.804135	NA	NA	0.926315	0.916082	1.24707	1.68137	1.09089	0.590482	0.00829599
NKG2A_Dendritic Cell (Type 2, CD1c+)	0.440851	1.11631	1.01893	0.799824	0.965387	1.24227	0.919961	0.199481	NA	1.27182	0.951364	NA	1.13998	0.139406	0.8052	NA	NA	0.183242	0.209591	0.282793	0.915107	0.324046	0.59106	0.0042669
CD45_CD4+ T Cell (Naive)	5.20556	5.21082	5.30459	5.32188	5.20161	5.27703	5.24344	5.29409	5.42295	5.486	5.2037	5.33017	5.20685	4.86446	4.47392	4.51361	4.86034	4.69473	4.93454	4.51796	5.28528	4.69422	0.591062	9.26454e-05
CD45RA_CD4+ T Cell (Naive)	3.57578	2.79721	3.03971	3.90719	3.36163	3.98483	3.59099	3.29851	3.26983	1.86867	3.06834	3.05203	2.91119	2.66082	2.38205	2.50915	2.68599	2.32547	2.8413	2.91943	3.20969	2.61775	0.59194	0.00312823
CD45RA_CD1c- Dendritic Cell (Conventional)	1.15323	1.25772	1.31439	1.81011	1.32666	2.35121	1.40945	1.39348	1.21842	2.15721	1.53426	NA	1.00617	0.736768	0.744979	0.855156	NA	1.40671	0.729303	0.940518	1.49436	0.902238	0.59212	0.00209273
CD3_CD8+ T Cell (Naive)	5.18598	5.24538	5.24559	5.29875	5.28488	5.24161	5.25536	5.24263	5.46077	5.32753	5.1648	5.32084	5.36211	4.54732	4.60348	4.65465	5.16052	4.71793	4.58872	4.53794	5.27971	4.68722	0.592485	0.000244848
PD1_CD8+ T Cell (Effector Memory)	1.84381	2.18823	1.96658	2.43758	2.14887	2.85894	2.38048	1.93029	2.54061	3.04944	2.74712	1.30235	3.30064	1.37189	1.31453	1.8942	1.70177	2.31189	1.95803	1.82645	2.36115	1.76839	0.592754	0.00867198
CD66b_CD4- CD8- T Cell	1.01111	1.32917	1.86729	2.8073	1.2903	1.33779	1.23515	1.41562	0.964982	1.1861	1.01618	0.732292	1.04994	0.896134	0.768468	0.596674	0.843058	0.620422	0.812131	0.593627	1.3264	0.732931	0.593471	0.00156266
FCRH5_Dendritic Cell (Plasmacytoid)	0.510892	0.901306	1.10227	0.72129	1.03962	1.05068	1.07101	1.3796	NA	0.715388	1.21186	NA	0.831001	0.961252	0.218547	0.137041	NA	0	0.32592	0.511489	0.95772	0.359042	0.598678	0.00544442
CD1c_Dendritic Cell (Plasmacytoid)	0.671461	0.968006	0.925576	0.891217	0.76849	0.894358	0.749953	0.705828	NA	0.744891	0.549898	NA	0.360659	0	0	0.16462	NA	0.196507	0	0.516577	0.748212	0.146284	0.601928	0.000153021
CD1c_Monocyte (CD14+ CD16-)	0.785684	1.09132	1.13933	1.053	0.801022	0.871185	0.893036	0.709771	NA	0.976623	0.809834	NA	0.612424	0.347551	0.277242	0.355692	NA	0.212238	0.249665	0.259596	0.885748	0.283664	0.602084	4.03198e-08
CD8_CD4+ T Cell (Treg)	1.38347	1.89686	1.94371	1.89027	2.02321	2.23953	1.95215	1.82342	1.88295	2.04175	1.92921	1.32583	1.4787	1.38227	1.23658	1.23187	0.869289	1.37389	1.35781	1.11175	1.83162	1.22335	0.608269	1.71618e-05
NKG2A_CD8+ T Cell (EMRA)	1.5553	1.73871	1.866	1.84254	1.8555	2.30862	2.11458	2.22054	1.89727	2.07074	1.76302	1.37721	1.08035	1.19615	1.61212	0.971785	0.995101	0.850583	1.31935	1.54363	1.82234	1.21267	0.609662	0.000896182
CD3_NKT Cell	5.71292	5.34489	5.46406	5.35393	5.3221	5.162	5.35325	5.29575	5.75813	NA	5.32937	5.44486	5.62148	4.58591	4.78461	4.81941	5.25863	5.27268	4.24182	4.77301	5.43023	4.81944	0.61079	0.003362
NKG2A_CD8+ T Cell (Naive)	1.45193	1.92883	1.94044	1.83031	1.96671	2.20495	1.99902	1.91756	1.9159	2.12124	1.81084	1.25234	1.41771	1.33899	1.57865	1.07435	0.775719	1.33117	1.05549	1.3449	1.82752	1.21418	0.613339	0.000307975
CD66b_NKT Cell	0.923036	1.15838	2.03729	2.69428	1.61337	1.45016	1.64492	0.877112	1.11546	NA	1.29917	0.913566	1.23792	0.919651	0.452786	0.611903	0.571423	1.42695	0.584526	1.01621	1.41372	0.797634	0.616087	0.00710174
CD45_CD4+ T Cell (Effector Memory)	5.61202	5.43026	5.5223	5.46082	5.36394	5.54607	5.45851	5.40448	5.47578	5.45376	5.28652	5.38271	5.35649	4.84125	4.72814	4.95692	4.95314	4.76331	4.83778	4.69405	5.44259	4.82494	0.617647	5.28471e-08
CD8_CD4+ T Cell (Effector Memory)	1.60837	2.04018	2.11887	1.89067	2.0585	2.36526	2.03805	1.79081	1.87783	2.14859	2.04556	1.32954	1.58269	1.62676	1.26992	1.33734	1.11591	1.29418	1.23077	1.20096	1.91499	1.29655	0.618447	6.86878e-06
CD25_CD4- CD8- T Cell	0.810919	1.26445	1.29943	1.0907	1.25769	1.92623	1.63001	1.29025	1.54671	1.2254	1.44695	1.28803	1.23868	0.801197	0.922172	0.823292	0.516567	0.728731	0.559889	0.637445	1.33196	0.712756	0.619201	3.15222e-06
NKG2D_CD8+ T Cell (Effector Memory)	3.65585	3.92465	3.70988	3.38165	3.37878	3.72617	3.53111	3.80424	3.73581	3.91821	3.88027	3.09932	3.11056	3.15196	2.56354	2.67848	3.30901	3.13301	3.0023	3.05429	3.60435	2.98466	0.619689	0.000326156
CCR7_CD8+ T Cell (Naive)	3.95964	4.03434	4.01582	4.02541	3.73179	4.14922	3.965	4.23056	4.28957	4.36635	3.7811	4.32015	3.57849	3.45382	3.5858	3.50934	3.49208	3.31016	3.28845	3.26172	4.03442	3.41448	0.619939	5.11968e-07
ICOS_CD4- CD8- T Cell	0.645082	0.788061	1.03845	0.720861	0.990423	1.71128	1.01224	0.755233	0.749451	0.886131	0.915268	0.60896	1.44554	0.295895	0.263914	0.404337	0.281685	0.519123	0.164114	0.30094	0.943614	0.318573	0.625042	7.81225e-06
CD66b_CD4+ T Cell (Treg)	0.869103	1.3281	2.09946	2.34059	1.52703	1.37428	1.40813	1.17071	1.20258	1.19541	0.939161	0.887364	1.08556	1.03971	0.817392	0.582564	0.0854834	0.881187	0.680833	0.91035	1.34058	0.713932	0.626644	0.00203109
CD3_CD4+ T Cell (Naive)	5.6984	5.70046	5.85594	5.70837	5.74192	5.69877	5.77551	5.79672	5.95904	5.83829	5.59112	6.0975	5.77954	5.10279	4.96204	4.98322	5.43912	5.45241	5.21765	4.95994	5.78782	5.1596	0.628218	8.54527e-05
HLADR_CD4+ T Cell (Central Memory)	0.828412	1.11064	1.13623	2.47325	1.67554	1.62143	1.52689	1.42112	1.24607	1.98024	1.46995	1.07667	1.69658	0.950945	0.94938	0.691377	0.734842	0.823726	0.839787	0.970468	1.48177	0.851504	0.630266	0.000182365
CD3_CD4+ T Cell (Effector Memory)	5.42221	5.3041	5.17774	5.17957	5.05204	5.21506	5.25842	5.19635	5.30731	5.38411	5.07877	5.50216	5.43626	4.40205	4.58338	4.71044	4.88573	4.90324	4.49909	4.49241	5.27032	4.63948	0.630838	3.2382e-05
CD66b_CD4+ CD8+ T Cell	0.951937	1.44882	2.03436	2.17978	0.923931	1.52771	1.81521	0.506876	0.606891	1.19163	1.21783	0.299496	0.932771	1.01397	0.506964	0.221244	0.63153	NA	0.486425	0.55759	1.20286	0.569621	0.633243	0.00435524
CD1c_Monocyte (CD14- CD16+)	0.756591	1.12445	1.12908	2.33841	0.97779	0.750152	0.967266	0.31945	NA	1.64333	0.887778	NA	0.714825	0.289304	0.852519	0	NA	0.787989	0.248981	0.350152	1.05537	0.421491	0.633884	0.00913692
CD66b_CD8+ T Cell (Central Memory)	0.429771	1.31887	2.10652	2.57392	1.54421	1.45217	1.46775	1.22482	1.34039	1.20642	1.08856	1.00539	0.994103	0.878256	0.868477	0.60506	0.615191	0.846978	0.679021	0.611313	1.36561	0.729185	0.636422	0.000950187
DNAM1_CM-_unassigned	1.77078	1.82145	2.64538	1.9602	1.81012	2.6837	1.88311	2.19561	NA	1.8481	1.992	0.770152	2.33243	1.52637	1.17544	1.49406	NA	1.1845	1.49478	1.13322	1.97609	1.33473	0.641358	0.0012112
CD3_CD8+ T Cell (Effector Memory)	5.3514	5.09149	5.13846	5.11083	5.02817	5.2314	5.06693	4.88969	5.06802	5.09974	5.00729	5.25489	5.07018	4.40361	4.32087	4.54958	4.76149	4.54164	4.43215	4.25816	5.10834	4.46678	0.641562	7.09248e-06
CD25_Dendritic Cell (Plasmacytoid)	0.403442	0.776708	0.81048	0.762647	0.968125	0.847963	0.806251	0.658509	NA	0.75451	0.590877	NA	0.457644	0	0	0.107843	NA	0.114053	0	0.186861	0.712469	0.0681261	0.644343	2.47431e-08
NKG2A_CD4+ CD8+ T Cell	1.19378	1.92936	1.8312	1.7076	1.63055	2.0829	1.9453	1.6234	1.63195	1.97975	1.71609	2.3145	1.1283	1.21515	1.24981	0.983191	1.00691	NA	1.01046	1.14878	1.74728	1.10238	0.644901	9.97503e-06
FCRH5_NK Cell (CD56+ CD16-)	0.831468	0.908682	1.18918	0.958203	0.829502	0.969835	1.62894	2.8142	NA	1.36717	1.19486	NA	0.917145	0.884487	0.397601	0.656368	NA	0.556467	0.351419	0.704875	1.2372	0.591869	0.645329	0.00496308
CD25_CD4+ CD8+ T Cell	2.06968	1.85278	2.57117	2.00377	1.52595	2.6023	1.94379	1.78033	1.94263	3.20108	2.52867	2.32152	1.66728	1.54558	1.55816	1.33602	1.74473	NA	1.41425	1.4423	2.15469	1.50684	0.647846	0.000332952
CD45RA_Dendritic Cell (Type 2, CD1c+)	0.621341	1.05206	1.10051	2.02247	1.34151	1.73083	1.16015	0.694243	NA	1.30794	1.12019	NA	0.578099	0.548479	0.551633	NA	NA	0.108654	0.408366	0.923335	1.15721	0.508094	0.64912	0.00498009
CD5_CD8+ T Cell (Effector Memory)	4.46688	4.45691	4.84091	4.68398	4.48145	4.68178	4.45661	3.90023	4.86037	4.44133	4.54493	4.16325	4.62773	3.67086	3.80459	4.18279	3.6196	3.89814	4.10854	3.7228	4.50818	3.85819	0.649994	3.05587e-05
ICOS_NKT Cell	0.735309	0.922633	1.34559	1.51108	1.27557	1.81808	1.33371	0.618607	1.6552	NA	1.63286	0.872851	1.9058	0.620269	0.373727	0.366618	0.439111	1.48572	0.294275	0.977151	1.30228	0.650982	0.651293	0.00775612
CD28_CD4+ T Cell (Central Memory)	2.66639	3.28277	3.17904	3.06089	3.12378	3.64093	3.25783	3.18525	3.17811	3.64716	3.20969	2.7414	2.98191	2.51028	2.8982	2.48886	2.20543	2.48114	2.47335	2.52728	3.16578	2.51208	0.653702	1.85782e-05
CD45_B Cell (CD27-)	5.28958	5.17826	5.41434	4.97132	5.03252	5.38082	5.31419	5.08775	4.6271	4.92894	5.31161	5.43568	5.18699	4.95752	4.54125	4.64362	4.42606	4.18205	4.26279	4.56492	5.16609	4.51117	0.654915	0.000141549
CD103_Monocyte (CD14- CD16+)	0.139971	0.677883	0.592548	2.03242	0.951158	0.784692	0.986512	0.238886	NA	1.41802	0.508194	NA	0.795184	0.113649	0.0438287	0.15034	NA	0	0.468844	0.247053	0.829588	0.170619	0.658968	0.0023151
CD45_NKT Cell	5.4506	5.26488	5.48398	5.59273	5.31966	5.47154	5.41435	5.1441	5.57014	NA	5.53157	5.54918	5.41533	4.82128	4.51573	4.77007	4.96168	4.59453	4.78399	4.92473	5.43401	4.76743	0.666577	2.04397e-06
ICOS_CD8+ T Cell (EMRA)	0.81672	0.995024	1.3499	1.19543	1.30369	1.5846	1.46092	0.835458	1.32884	1.23654	1.10137	0.698316	1.27187	0.645866	0.791071	0.406923	0.162757	0.348053	0.666854	0.485242	1.16759	0.500966	0.666624	2.25855e-05
CD25_CD1c- Dendritic Cell (Conventional)	0.661199	0.925778	1.44897	1.15646	0.939406	1.00123	0.799737	0.793748	1.26624	1.37064	0.717541	NA	0.633956	0.305752	0.342715	0.34042	NA	0.232719	0.29682	0.314884	0.976242	0.305552	0.67069	3.10022e-06
TIM3_Monocyte (CD14+ CD16-)	0.777746	0.73196	0.714551	0.761995	0.845455	1.34853	1.01381	0.972493	NA	1.57706	1.40491	NA	0.735815	0.48375	0.349728	0.307258	NA	0.294246	0.190822	0.262764	0.989485	0.314761	0.674724	1.63732e-05
CD27_CD8+ T Cell (Central Memory)	4.2967	4.14799	4.58792	4.33862	3.73077	4.41026	4.47273	4.00385	4.59314	4.46642	4.33508	3.56329	3.52583	3.46533	3.05962	3.55254	3.36044	3.80772	4.07902	3.27165	4.1902	3.51376	0.676442	0.0011885
TIGIT_Dendritic Cell (Plasmacytoid)	0.56497	1.20263	1.66818	1.17705	1.19016	1.25779	1.12712	0.943388	NA	1.12715	1.07767	NA	0.904171	0.452188	0.296195	0.453054	NA	0.223047	0.524684	0.648055	1.11275	0.432871	0.679882	8.27e-06
Tbet_CD4+ T Cell (Effector Memory)	2.1158	1.54962	1.68407	2.0376	2.19734	2.59458	1.85954	1.56621	1.46665	1.75582	1.39029	1.46748	1.28009	1.07411	0.9893	1.05734	1.27951	1.21876	1.02406	0.954179	1.76655	1.08532	0.681222	2.1731e-05
CD66b_Monocyte (CD14+ CD16-)	2.09286	2.08118	2.39576	2.55155	1.47515	1.45604	1.42639	1.0501	NA	1.26302	1.12648	NA	1.39482	1.09166	0.921221	1.02515	NA	1.10541	0.920425	0.823129	1.66485	0.981166	0.683683	0.00137654
CCR7_CD4+ T Cell (Naive)	4.23463	4.11866	4.19831	3.91203	3.79736	4.30374	4.17984	4.48221	4.45767	4.25987	3.88102	4.7917	3.83898	3.62776	3.43754	3.32082	3.59076	3.63764	3.50124	3.41583	4.18892	3.50451	0.684411	8.23364e-07
CD1c_CD4+ CD8+ T Cell	0.863082	1.08316	1.05437	0.972339	0.772819	1.18414	0.962657	0.988546	0.430525	0.950096	0.911427	0.757367	0.829719	0.34247	0.217244	0.21415	0	NA	0.537181	0	0.904635	0.218508	0.686127	6.80415e-05
CD28_CD8+ T Cell (Central Memory)	2.4571	2.88134	3.05728	2.71277	2.6762	3.29772	2.88765	2.80656	2.9778	3.08862	2.83162	2.65515	3.01981	2.18487	2.7611	2.04307	1.80878	1.97557	2.39352	2.11199	2.87305	2.1827	0.69035	0.000512399
CD66b_CD4+ T Cell (EMRA)	1.1215	1.41809	2.08583	2.31215	1.3294	1.39033	1.33074	1.07382	0.965729	1.37799	1.02699	0.852715	1.05173	0.931429	0.572925	0.418711	0.475814	1.06009	0.491785	0.552056	1.33362	0.643258	0.690359	0.000247417
CD28_CD8+ T Cell (Naive)	1.80711	2.52018	2.68285	2.17545	2.35227	2.82737	2.35837	2.55922	2.06628	2.79188	2.59293	1.92582	2.05438	1.86463	1.75695	1.48958	1.51655	1.50544	1.64927	1.91617	2.36262	1.67123	0.691395	1.03167e-05
TIM3_CM-_unassigned	0.599089	0.374173	0.717085	1.61306	0.838826	0.649391	0.922035	0.879223	NA	0.714021	0.756328	0.576781	0.497665	0.233144	0	0.112404	NA	0.0125573	0.0349556	0.0147359	0.761473	0.0679662	0.693507	4.79661e-06
ICOS_Root_unassigned	0.119095	0.509907	1.60445	1.8586	0.6131	1.92991	0.263195	1.22526	0.7832	0.223247	1.36094	0.486887	0	0.226764	0	0.364048	0.233481	0	0	0.200785	0.844446	0.14644	0.698006	0.0030289
PD1_CM- HLADR+	0.983461	0.872746	1.03484	1.30029	1.40209	1.03866	1.54411	2.13271	1.16282	1.57888	1.432	1.18222	1.83375	0.519208	0.447781	1.33081	0.227387	0.548243	0.845466	0.58505	1.34604	0.643421	0.702621	0.00110269
CD27_CD4+ T Cell (Effector Memory)	4.62224	4.18267	4.6498	4.00133	3.02995	4.22905	4.3667	4.14134	4.41295	4.13661	4.37445	3.33434	3.33715	2.84149	3.05269	3.60652	3.48595	3.67564	3.71625	3.13716	4.06297	3.35939	0.70358	0.00202981
CD28_CD4+ T Cell (EMRA)	2.40626	3.42946	2.81754	2.66083	1.35256	3.00061	2.67048	2.71163	2.28447	3.86807	3.34739	2.39345	2.54044	2.2752	2.07053	2.13704	1.81512	2.00207	1.90311	1.97719	2.72948	2.02575	0.703727	0.00156002
CD66b_CD8+ T Cell (Naive)	1.00218	1.25444	1.92651	2.42027	1.43805	1.43417	1.44728	1.17391	1.54335	1.16133	1.04729	0.606421	0.994357	0.93927	0.484213	0.391271	0.372447	0.815635	0.619626	0.832412	1.34227	0.636411	0.705863	0.000224311
CD66b_CD4+ T Cell (Naive)	0.722294	1.29366	2.12202	2.36288	1.51714	1.31894	1.35298	1.13989	1.20316	1.21323	1.07817	0.775102	1.10374	1.07184	0.290272	0.723833	0.345579	0.187162	0.858632	0.836946	1.32332	0.616324	0.707001	0.00129295
CD127_CD4+ T Cell (Naive)	2.49874	2.8969	3.03792	2.53544	2.98538	3.2733	2.64056	2.98146	1.85392	3.43012	3.09679	2.32915	1.98188	2.70888	2.13566	1.99893	1.74571	1.2866	2.39288	1.91783	2.73397	2.02664	0.707327	0.00639107
PDL1_Root_unassigned	0.442294	0.46609	1.4517	1.97731	0.971216	1.42713	0.261576	1.47148	1.28977	0.747304	1.04915	0.806403	0	0.53605	0	0.410071	0.615201	0	0.142259	0	0.950878	0.243369	0.70751	0.00141547
CCR7_Dendritic Cell (Plasmacytoid)	1.35756	1.37681	1.41416	1.65491	1.58779	1.42243	1.13617	1.20347	NA	1.90147	1.52054	NA	1.34961	0.833331	0.66847	0.515833	NA	0.484377	0.777145	1.11742	1.44772	0.732762	0.714958	0.000119152
CD11b_Monocyte (CD14+ CD16-)	5.0968	4.64207	5.09418	5.12024	4.51006	5.39532	5.24955	4.97894	NA	4.90162	4.9279	NA	5.18328	4.51617	4.36849	4.39655	NA	3.9772	4.54288	3.9569	5.00909	4.29303	0.716057	0.000264713
CD3_CD4+ T Cell (Treg)	5.41894	5.7535	5.45213	5.5771	5.46457	5.52908	5.65719	5.75402	5.86466	5.81877	5.47353	5.85465	5.79544	4.70055	4.75952	4.96501	5.2778	5.33285	4.80411	4.6672	5.6472	4.92958	0.717621	0.000177814
CD28_CD4+ T Cell (Naive)	2.56242	2.83856	2.84569	2.61046	2.51904	2.95379	2.57723	2.75458	2.85198	3.56334	2.7381	2.40347	2.19017	2.25265	2.1146	1.98976	1.9743	1.80241	1.80115	2.08794	2.72376	2.00326	0.720499	3.93068e-06
NKG2D_Dendritic Cell (Plasmacytoid)	0.307074	0.393196	0.373749	0.404067	1.13005	1.14766	1.11008	0.978485	NA	1.00555	1.04575	NA	0.803988	0.0365444	0.194659	0	NA	0.186508	0	0.00414956	0.790878	0.0703101	0.720568	2.64628e-05
CD28_CD4+ T Cell (Treg)	3.35819	3.06962	3.40431	2.9072	2.94599	3.586	3.58668	2.96826	2.92045	3.58086	3.09002	2.805	3.52171	2.99137	2.55777	2.35357	2.16714	2.52896	2.30517	2.51661	3.2111	2.48866	0.722445	7.00203e-05
CD4_CD1c- Dendritic Cell (Conventional)	3.01526	2.61693	2.77179	1.93993	2.56233	3.2292	2.83934	2.43345	1.65657	3.45148	2.934	NA	2.23779	1.96592	2.11371	2.34037	NA	1.95705	1.28811	1.84042	2.64067	1.9176	0.723076	0.00363755
CD25_CD4+ T Cell (Naive)	1.3378	1.55095	1.75162	2.1361	1.51527	1.71646	1.58453	1.57412	1.58761	2.09343	1.85876	1.82633	1.4764	1.34743	0.882825	0.895831	1.19999	0.913365	0.652723	0.896695	1.69303	0.969837	0.723191	1.81011e-05
CD1c_CD1c- Dendritic Cell (Conventional)	0.828935	1.23988	1.17753	1.37174	1.09614	0.954196	1.04606	0.968295	0.792253	0.972575	0.878147	NA	2.05187	0.303233	0.695682	0.291506	NA	0.290134	0.457021	0.280483	1.1148	0.386343	0.728459	1.52973e-05
FCRH5_CD4+ T Cell (EMRA)	0.742212	1.534	1.42543	1.35883	1.52503	1.68067	1.57643	1.54547	1.68039	1.97579	1.74442	1.18773	1.17579	0.998749	0.434981	0.596268	0.535181	0.612576	0.976193	1.03202	1.47325	0.740852	0.732395	4.2723e-05
CD45RA_CD8+ T Cell (Naive)	4.00882	3.51271	3.93791	4.32037	3.87166	4.24009	4.14358	3.76947	3.86091	3.75909	3.8166	3.74852	3.6294	2.78183	3.14609	3.08313	3.33905	3.35065	3.18789	3.22926	3.89378	3.1597	0.734076	2.08701e-06
CCR7_CD4+ T Cell (Effector Memory)	1.74506	1.88909	2.13993	1.26589	1.17518	1.64293	1.55714	2.21216	1.97757	1.95981	1.61532	2.20403	1.75085	1.16241	0.962414	1.18824	0.917808	0.871352	0.96315	1.23056	1.77961	1.04228	0.737337	2.11614e-06
CD8_CD4+ T Cell (Naive)	1.44711	1.9893	2.07429	1.86371	1.87106	2.27678	2.10526	1.92899	1.71256	2.16338	1.96183	1.59955	1.54692	1.2764	1.02392	1.09361	1.31772	1.1637	0.963591	1.21119	1.88775	1.15002	0.737731	7.68905e-08
ICOS_CD8+ T Cell (Naive)	0.72044	1.22709	1.39187	1.19902	1.49753	1.63794	1.38265	1.24395	1.21526	1.37902	1.22992	0.650907	0.829584	0.574599	0.461969	0.384708	0.174012	0.448633	0.473934	0.690101	1.2004	0.458279	0.742119	9.4277e-07
CD28_CD4+ T Cell (Effector Memory)	3.00633	3.40734	3.44815	2.78735	2.91369	3.55088	3.34988	3.36416	2.88617	3.72658	3.20613	2.71799	3.06609	2.27501	2.68082	2.45424	2.16554	2.50712	2.56242	2.46437	3.18698	2.44422	0.742764	2.33057e-06
CCR7_CD4+ T Cell (Central Memory)	4.09249	3.96789	3.94322	3.43998	3.2698	3.61201	3.66615	4.05171	3.93061	4.10335	3.49942	4.0355	3.37575	3.162	2.88848	2.97615	3.29809	2.74178	3.12805	2.96865	3.7683	3.02331	0.744984	2.55317e-06
CD28_CD8+ T Cell (EMRA)	1.40179	2.02766	2.16836	1.62507	1.80679	2.08164	2.17018	1.71379	2.45682	3.51374	2.34697	2.34393	1.64915	1.64977	1.52804	1.2263	0.975199	1.37327	1.60921	1.12615	2.10045	1.35542	0.745034	0.000528603
CD66b_NK Cell (CD56+ CD16-)	0.704706	1.23503	1.9885	2.6575	1.45626	1.37395	1.47011	1.17416	NA	1.19484	1.08016	NA	1.42203	0.800157	0.689198	0.721781	NA	0.678137	0.669153	0.55704	1.43248	0.685911	0.746566	0.000648155
CD28_CD8+ T Cell (Effector Memory)	2.2392	2.591	2.67426	2.08703	2.34228	2.83788	2.38991	2.39984	2.83363	2.85611	2.61157	2.35226	2.60883	1.87982	1.80989	1.42212	1.56472	1.67743	2.15154	1.91926	2.52491	1.77497	0.749937	2.16641e-05
CD45_CD4+ T Cell (EMRA)	5.48577	5.4099	5.22666	5.44285	5.24198	5.40099	5.1215	5.1476	5.09879	5.47067	5.33083	5.2956	5.17894	4.51612	4.48405	5.18961	4.50473	4.21851	4.64402	4.25107	5.29631	4.54401	0.752299	0.000547708
CD45_CM- HLADR+	5.33875	4.88164	4.79664	4.9922	4.47378	4.85145	5.24134	4.56998	4.29963	4.68134	4.753	5.10822	5.06446	4.24126	4.00059	4.31346	4.14624	4.17696	3.69317	4.07464	4.85019	4.09233	0.757856	4.20946e-06
CD25_B Cell (Memory)	NA	0.807481	1.1156	0.753151	1.29802	1.86601	1.76442	0.760515	NA	0.998894	1.36209	NA	0.261096	0.879252	NA	0	NA	0.057184	0.495195	0.268717	1.09873	0.34007	0.758658	0.0061302
ICOS_CD8+ T Cell (Effector Memory)	0.968464	1.33029	1.37363	1.32915	1.28213	1.69205	1.46162	1.06107	1.36981	1.62065	1.17187	0.98697	1.7675	0.566598	0.763145	0.512747	0.522631	0.514407	0.557157	0.589606	1.33963	0.575184	0.764446	2.987e-08
CD25_CD4+ T Cell (EMRA)	0.807271	2.19496	1.75797	1.88229	0.750318	1.55468	1.44789	1.48932	1.4153	2.72751	2.52417	1.62056	1.38673	1.2362	0.965024	1.10527	0.636542	0.848213	0.584778	0.851882	1.65838	0.889701	0.76868	0.00059282
CD27_CD8+ T Cell (EMRA)	3.95412	3.44815	4.00545	3.63629	2.74865	3.5153	4.32413	3.76222	4.70921	4.58212	4.16615	3.56206	2.96415	2.8865	2.64104	2.65953	2.88957	3.36805	3.81633	2.94628	3.79831	3.02961	0.768695	0.00364849
ICOS_CD4+ T Cell (Naive)	0.762654	1.4011	1.59873	1.46237	1.58551	1.74298	1.45068	1.40113	1.2565	2.00596	1.34682	0.834281	0.919669	0.537796	0.786246	0.663828	0.707967	0	0.818339	0.669926	1.3668	0.597729	0.76907	8.07075e-05
CD45RA_CD4+ T Cell (EMRA)	3.48749	2.91679	3.05531	4.04201	3.72412	3.91679	3.5739	3.09739	3.16017	1.46402	2.85	2.93123	3.10271	2.45879	2.25086	2.3769	2.73657	2.01773	2.52297	2.47073	3.17861	2.40494	0.773675	0.00126257
CD45_Dendritic Cell (Plasmacytoid)	4.07066	4.25387	4.58728	4.36461	4.42579	4.66869	4.39572	4.3042	NA	4.19782	4.45409	NA	4.66426	3.91789	3.23834	3.96221	NA	3.75278	3.12399	3.72083	4.39882	3.61934	0.779478	0.00180926
CD11c_Monocyte (CD14+ CD16-)	3.50402	3.38839	3.40952	3.47584	3.25278	3.9089	3.7883	3.76291	NA	3.44435	4.02399	NA	4.04072	2.93996	2.86032	3.04198	NA	2.76603	2.68185	2.8335	3.63634	2.85394	0.782395	1.00439e-06
CD3_CD8+ T Cell (EMRA)	5.34414	5.56513	5.27678	5.44513	5.24981	5.41273	5.20667	4.90094	5.11465	5.32504	5.18734	5.73632	5.28215	4.55737	4.55473	4.74513	5.03637	4.3352	4.10414	4.36044	5.31129	4.52763	0.783669	0.00016886
CD45RA_B Cell (CD27-)	4.31903	3.64627	4.07473	3.36628	3.45786	4.20605	4.10316	3.45981	2.68058	3.17267	4.09281	4.20375	3.90651	3.45794	2.8338	3.16124	2.9057	2.66126	2.79418	2.89744	3.74535	2.95879	0.786555	0.000209304
CD27_CD8+ T Cell (Effector Memory)	4.2095	3.73467	4.11359	3.78118	2.96953	3.96301	4.07792	3.56543	4.69309	4.11543	4.12221	3.27945	3.40616	2.71178	2.6816	2.95622	3.4484	3.58675	3.18448	2.80676	3.84855	3.05371	0.794841	0.000663181
Tbet_B Cell (Memory)	NA	0.660428	1.28915	1.93526	1.01169	1.22867	1.58142	1.21973	NA	1.20413	0.985548	NA	0.332618	0.862986	NA	0.0578885	NA	0.278146	0.0489606	0.485613	1.14486	0.346719	0.798145	0.00299089
PD1_CD4+ CD8+ T Cell	1.4613	1.81811	1.49548	2.2626	2.30183	2.17943	1.57697	1.90365	0.0531265	2.09074	2.47541	1.45147	1.63474	0.831331	0.788434	0.952322	1.05716	NA	1.38015	0.674576	1.74653	0.947329	0.799198	0.00092218
CD3_CD4+ T Cell (EMRA)	5.49929	5.32326	5.53929	5.47001	5.11142	5.46903	5.4718	5.54811	5.60194	5.22533	5.08678	5.69193	5.47604	4.68606	4.56637	4.22616	5.06944	4.76221	4.65329	4.40269	5.42417	4.62375	0.800425	5.59575e-05
DNAM1_CD4- CD8- T Cell	1.60941	1.42201	2.28668	1.13289	2.53812	2.68911	2.71715	1.94768	1.81239	1.91518	2.42153	1.16467	1.7446	1.28396	1.23327	0.977204	0.944454	1.29598	1.36715	0.97147	1.95395	1.15336	0.800599	0.000182869
NKG2D_CD8+ T Cell (EMRA)	3.53655	4.09738	3.73374	3.48962	3.19573	3.78074	3.54299	4.14122	3.25476	3.98025	4.11906	3.49663	3.27456	3.29283	2.71989	2.55002	2.81611	2.55676	3.14948	2.96283	3.66487	2.86399	0.800876	6.0066e-05
Tbet_CD4+ T Cell (EMRA)	2.95705	2.03636	1.16959	2.48396	2.4721	1.62113	1.37329	1.49288	1.41063	1.78566	1.49921	1.80021	1.48361	1.04663	1.05658	1.03512	0.896529	1.10566	1.02301	0.928182	1.81428	1.0131	0.80118	0.000134214
Tbet_CD8+ T Cell (Effector Memory)	2.65433	1.91576	2.40959	2.12269	2.24108	2.81131	2.29645	1.50018	1.63303	2.01634	1.60189	1.88596	1.16108	1.05758	1.12023	1.28414	1.97348	0.961705	1.13312	0.958218	2.01921	1.21264	0.806568	0.000556334
CD39_Monocyte (CD14+ CD16-)	4.12277	3.84679	3.9864	4.03737	3.80822	4.09615	4.23048	4.03012	NA	4.69692	4.19505	NA	4.33991	3.52302	3.31449	3.39145	NA	3.26318	3.2895	3.13607	4.12638	3.31962	0.806762	2.41488e-07
CD45RA_Dendritic Cell (Plasmacytoid)	2.12437	2.5282	3.24661	2.57953	3.09873	3.99084	3.52301	2.70494	NA	2.62403	3.14137	NA	3.56286	2.63415	1.83992	2.26472	NA	2.01167	2.16802	2.25465	3.01132	2.19552	0.815792	0.000978743
CD5_CD4+ T Cell (EMRA)	4.84195	5.08967	5.04585	5.09471	4.90064	5.02163	4.92506	4.83871	4.76064	5.53233	5.14939	4.73835	4.70781	4.07171	3.80485	4.4405	4.27518	3.94549	4.43483	4.09287	4.97283	4.1522	0.820621	1.00331e-05
CD4_CD4+ T Cell (Central Memory)	4.80701	4.70931	4.88209	4.65985	4.65169	5.05789	4.80736	4.5232	4.65124	4.94537	4.71723	4.2895	4.25022	3.85285	3.91907	3.96672	3.85505	3.89097	3.75316	3.79854	4.68861	3.86234	0.826273	3.44952e-09
CD5_CD4+ CD8+ T Cell	4.5091	4.75103	4.78048	5.15851	4.90578	5.27343	4.75004	4.22281	4.92612	5.23109	4.97785	4.79798	4.45735	3.71034	4.18955	4.37177	3.75981	NA	4.26271	3.67221	4.82628	3.9944	0.831877	0.00034107
TIGIT_CD8+ T Cell (Central Memory)	0.854883	1.45904	2.29539	1.81241	2.01253	2.87941	2.56232	1.82128	1.32382	1.84212	2.1161	1.07387	2.00874	1.37677	0.415748	1.77936	0.503624	1.09418	0.676079	1.26605	1.85092	1.01597	0.834942	0.00460305
TIM3_Root_unassigned	0.290796	0.584623	0.949412	2.96231	0.736651	1.37467	0.716905	1.07204	1.00779	1.25538	1.53526	0.948908	0.0295295	0.253358	0.107782	0.134363	0.458431	0.048142	0	0.386674	1.03571	0.198393	0.837321	0.00119952
ICOS_CD4+ T Cell (EMRA)	1.02556	1.45446	1.60436	1.52455	1.24496	1.68107	1.36733	1.28982	0.97429	1.87953	1.47332	0.820477	0.78072	0.895616	0.439452	0.560098	0.334799	0.201646	0.487561	0.422897	1.31696	0.477438	0.839519	3.19381e-06
CD123_CM- HLADR+	1.58988	1.91899	1.99425	3.40958	1.70524	1.64145	1.9069	1.54207	1.19333	1.74329	1.71532	0.949677	0.965744	1.14618	1.25003	0.599149	0.437916	0.98295	0.78005	0.907416	1.71352	0.871955	0.841563	0.000588974
CD4_CD4+ T Cell (Treg)	4.71504	4.66672	4.74931	4.67918	4.61072	4.97765	4.76938	4.49131	4.48656	4.82894	4.65173	4.31728	4.18006	3.8022	3.80546	3.74933	3.611	4.09599	3.68181	3.69517	4.62491	3.77728	0.847635	2.31895e-08
CD8_CD4+ T Cell (EMRA)	1.70307	2.4293	2.066	2.32637	2.2537	2.20471	2.03666	1.82247	1.86239	2.11256	2.17916	1.37892	1.47324	1.5008	0.633033	0.963528	1.20099	1.19159	1.1727	1.29042	1.98835	1.13615	0.852198	1.95476e-05
DNAM1_Monocyte (CD14+ CD16-)	1.96959	1.49703	2.34637	2.97528	1.98548	3.50234	2.33143	2.99228	NA	2.75087	2.28349	NA	2.59788	2.20946	1.54937	1.81781	NA	1.31506	1.3444	1.48089	2.47564	1.6195	0.856143	0.00148686
CD127_CD4- CD8- T Cell	1.02648	2.13416	2.35034	1.01801	2.54496	3.28408	2.52716	2.57614	1.99096	1.76709	3.0334	1.54467	1.78588	1.85435	1.22046	1.08281	0.806024	0.863854	1.94223	1.08627	2.12179	1.26514	0.856652	0.00407446
CD45_CD4+ CD8+ T Cell	5.68884	5.64272	5.49281	6.01554	5.57018	5.87393	5.65786	5.37811	5.10549	5.49552	5.71768	5.64577	5.58371	5.03224	4.60969	4.84699	4.88531	NA	4.80697	4.28132	5.60524	4.74375	0.86149	9.45871e-05
CD4_Dendritic Cell (Plasmacytoid)	3.57514	3.54076	4.05636	2.81445	3.60121	4.14106	3.93209	3.14838	NA	3.62133	3.69697	NA	3.64959	3.17677	2.42498	3.07095	NA	3.12002	2.04196	2.68339	3.61612	2.75301	0.86311	0.00339912
CD16_Root_unassigned	2.44148	1.43964	2.39827	2.3176	0.931568	1.36163	2.68359	1.775	3.39651	0.976231	2.03683	0.777836	0.440488	1.10444	1.23083	0.7913	1.0794	1.0896	0.796227	0.238031	1.76744	0.904262	0.863175	0.00563042
TIGIT_CD8+ T Cell (Effector Memory)	1.70488	1.87148	2.25605	2.07198	2.03996	2.91878	2.66041	1.89229	1.90169	2.03304	2.28095	1.52029	2.49222	1.29408	1.18484	1.63767	1.34229	0.946172	1.08776	1.32632	2.12646	1.25988	0.866586	5.57873e-06
CD39_CD8+ T Cell (Central Memory)	1.19953	0.937506	2.00616	2.50337	1.02336	2.009	2.25601	1.68409	1.8746	3.30109	1.90731	1.5267	3.0148	1.08223	1.07661	1.28743	0.293181	1.2788	1.59658	0.900965	1.94181	1.07368	0.868124	0.00278681
NKG2D_Monocyte (CD14- CD16+)	0.540812	0.671821	0.547489	2.07241	1.01749	0.906358	0.966505	2.2792	NA	2.69335	1.34548	NA	0.545962	0.457752	0.317364	0.837068	NA	0	0.275016	0.301389	1.23517	0.364765	0.870406	0.00459419
CD8_CD8+ T Cell (Central Memory)	4.7139	5.19287	5.33028	5.1101	5.05601	5.39171	5.17362	4.57972	5.01497	5.06732	4.96977	4.79662	4.32911	4.37891	4.15338	3.99998	4.09281	4.05295	4.19707	3.8586	4.97892	4.10481	0.87411	1.2388e-07
CD28_CD4- CD8- T Cell	1.51162	2.45534	2.50455	1.54505	2.5197	3.29395	2.85953	2.49776	2.5242	2.28649	2.70685	2.21294	3.21427	1.83711	1.99951	1.08823	1.43194	1.66354	1.53301	1.61609	2.47171	1.59563	0.876078	0.000150576
CD45_Monocyte (CD14+ CD16-)	5.58335	5.00733	5.22802	5.14191	5.21579	5.50629	5.50421	5.37729	NA	5.4751	5.44812	NA	5.66562	4.67439	4.41931	4.48791	NA	4.64514	4.53132	4.2483	5.37755	4.50106	0.876488	2.08654e-07
TIGIT_CD4+ T Cell (Central Memory)	0.661534	1.175	1.38979	1.62083	1.83078	2.76057	2.14854	1.20798	2.0872	1.58454	1.55629	1.06293	2.00609	1.14738	0.593856	0.560893	1.03921	0.819352	0.315218	0.682023	1.62247	0.736848	0.885617	0.000172157
CD45_CD4- CD8- T Cell	5.5886	5.24647	5.32699	5.22387	5.20555	5.56183	5.43186	5.22517	5.25446	5.62266	5.28427	5.33227	5.1706	4.49914	4.06368	4.50457	4.68215	4.84176	4.39898	4.20819	5.3442	4.45692	0.887276	3.17722e-05
CD45_Dendritic Cell (Type 2, CD1c+)	5.418	4.82248	5.04245	4.88241	4.81127	5.19799	5.08656	5.16903	NA	5.14523	5.14293	NA	4.66139	4.23732	4.019	NA	NA	4.41197	4.22764	3.8327	5.03452	4.14573	0.888795	9.44286e-05
DNAM1_CD4+ T Cell (Naive)	1.21197	2.18751	2.0324	2.67547	1.68187	2.36317	2.0313	1.87386	1.63809	3.02387	2.53848	1.38137	1.57497	1.14274	1.39141	0.70911	0.951433	1.18215	1.3973	1.11019	2.01649	1.12633	0.890153	7.3356e-05
TIGIT_CD4+ T Cell (Effector Memory)	1.05657	1.22629	1.85421	1.35657	1.23559	2.16753	1.93312	1.57228	2.62675	1.55133	1.61635	1.10986	2.0753	0.887417	0.730587	0.631637	0.843192	1.01586	0.426966	0.74647	1.64475	0.754589	0.890161	1.33518e-05
CCR7_CD8+ T Cell (Central Memory)	4.04126	3.62725	3.27353	3.97726	2.87126	3.15468	3.08351	3.40624	3.78624	3.58475	2.7911	3.54665	3.15669	2.39125	3.07088	2.27063	2.62627	2.00824	2.69318	2.56209	3.40772	2.51751	0.890218	0.00011005
CD8_CD8+ T Cell (EMRA)	5.58792	4.93709	5.34063	5.33426	5.20382	5.4424	5.13977	4.13171	4.86092	4.91698	4.77423	5.04471	4.48505	4.37694	4.19829	3.90745	4.29192	4.20606	3.95419	3.92028	5.01535	4.12216	0.893185	2.72206e-06
PD1_Dendritic Cell (Plasmacytoid)	0.575606	0.884216	0.923959	1.0164	1.347	1.42289	1.64142	1.60855	NA	1.14169	1.92562	NA	1.88694	0.747698	0.246895	0.237584	NA	0.480739	0.472645	0.287516	1.30675	0.41218	0.894574	3.77812e-05
CD8_CD8+ T Cell (Naive)	5.27181	5.1853	5.32089	5.25718	5.17246	5.46783	5.17069	4.83824	4.84674	5.18741	4.98695	4.91566	4.38935	4.26627	4.1639	3.90413	4.41225	4.26323	4.03379	4.23792	5.07773	4.18307	0.89466	5.96782e-08
CD45_B Cell (Memory)	NA	5.33821	5.46461	5.31987	5.51796	5.49324	5.64259	5.33223	NA	4.6895	5.40289	NA	5.60434	4.92986	NA	4.52696	NA	3.93281	4.54266	4.49315	5.38054	4.48509	0.895454	0.00216753
CD45RA_CD8+ T Cell (EMRA)	4.51066	4.09289	4.33236	4.51365	3.9621	3.94276	4.30483	3.61034	3.69624	3.51907	3.74417	3.85088	3.69012	2.93012	2.58034	3.24149	3.69596	2.90666	2.87795	3.37239	3.98231	3.08642	0.895895	0.000226957
TIGIT_NKT Cell	2.05729	2.86009	3.04914	2.5248	2.28257	2.4089	2.61977	0.918232	2.05195	NA	2.6263	2.53373	2.04562	1.38872	1.41895	2.13632	1.39666	1.24417	0.956213	1.48981	2.33153	1.43298	0.898554	0.000475798
CD28_CD4+ CD8+ T Cell	2.79657	3.11947	3.19858	2.60496	2.63501	3.5231	3.0277	3.08102	2.86872	3.83464	3.18766	2.69273	2.42	1.9564	2.12188	2.59874	1.72422	NA	2.29883	1.87195	2.99924	2.09534	0.903907	0.000171909
CD27_CD4+ CD8+ T Cell	4.94981	4.36815	4.64899	4.10646	3.5539	4.66382	4.84683	4.55335	4.7464	4.36997	4.63784	4.01068	3.94245	3.27584	3.15519	3.21612	4.00755	NA	3.91507	3.49392	4.41528	3.51062	0.904663	0.000575056
DNAM1_CD4+ T Cell (Treg)	2.41197	2.43777	2.3947	3.28182	3.06254	3.10753	3.01354	2.2836	2.17119	2.69166	3.11539	1.51965	2.26639	1.64964	1.82356	1.57981	1.30967	2.07846	1.87561	1.50425	2.59675	1.68871	0.908036	4.5244e-05
CD8_NKT Cell	5.32048	4.82803	5.4605	5.37426	4.95573	5.55238	5.22792	4.45685	4.4578	NA	5.05757	4.722	1.83148	4.23241	3.86164	3.80222	3.88012	3.77832	3.73983	3.67979	4.77042	3.85348	0.916941	0.00899613
CD66b_CD1c- Dendritic Cell (Conventional)	1.61842	2.3203	2.38032	3.14551	1.45487	1.52769	1.53222	1.64289	3.09567	1.59818	1.20963	NA	0.864082	0.910728	1.08933	0.895746	NA	1.23445	0.825495	0.730343	1.86582	0.947681	0.918134	0.000990721
CD8_CD8+ T Cell (Effector Memory)	5.45031	5.11697	5.45257	5.18194	5.10413	5.33038	5.20395	4.53473	4.85286	4.9437	4.87498	4.65978	4.35823	4.16474	4.13389	4.04147	4.01763	4.21699	3.94736	3.89961	5.00496	4.06024	0.944722	9.71385e-08
NKG2D_CD4- CD8- T Cell	3.66735	3.58198	3.26296	3.37168	3.29262	3.8057	3.33865	3.67633	3.50045	3.8411	3.55675	2.98142	2.77536	2.48609	2.33075	2.42164	2.39955	1.89392	3.0725	2.82195	3.4348	2.48949	0.945311	0.000162373
CD4_CD4+ T Cell (Effector Memory)	4.9485	4.84959	5.06218	4.68968	4.77242	5.08497	4.89155	4.52293	4.51908	4.98235	4.77721	4.36979	4.28243	3.68663	3.77671	3.94115	3.78419	3.87202	3.76646	3.72453	4.75021	3.7931	0.957106	1.64025e-09
CCR7_CD4- CD8- T Cell	1.55022	2.90576	3.0274	1.70975	2.7038	3.3861	3.05157	3.73003	3.47099	1.73924	2.44814	3.24178	2.78046	1.56631	2.06061	1.16392	1.58456	1.84198	2.45589	1.87061	2.74963	1.79198	0.957651	0.0012262
TIM3_CD1c- Dendritic Cell (Conventional)	1.39415	0.626265	0.966808	1.14343	0.824379	1.4584	1.01729	1.01661	1.12416	1.89612	1.4994	NA	0.689425	0.394402	0.105051	0.117917	NA	0.229969	0.108874	0.0779738	1.13804	0.172364	0.965673	6.8076e-07
CD4_CD4+ T Cell (Naive)	4.93816	4.77496	4.91436	4.66336	4.57582	4.9912	4.80672	4.61119	4.56998	4.97254	4.67066	4.48892	4.15171	3.83477	3.6986	3.49161	3.70966	3.90152	3.77626	3.72766	4.70228	3.7343	0.967978	6.36745e-10
CD66b_Dendritic Cell (Plasmacytoid)	2.63162	2.33418	2.43549	2.77326	1.65891	1.62947	1.65364	1.14362	NA	1.37016	1.24171	NA	1.26281	0.505366	1.15972	0.651853	NA	1.56909	0.226461	1.04917	1.83044	0.860276	0.970167	0.00348788
CD45_NK Cell (CD56+ CD16-)	5.27017	4.88596	5.05814	4.85752	5.03718	4.99792	4.92924	5.33653	NA	5.01466	4.78296	NA	4.74972	4.21698	3.66922	4.14644	NA	3.85112	4.46536	3.77124	4.99273	4.02006	0.972666	0.000184567
CD3_CD4+ CD8+ T Cell	5.86127	5.5743	5.12061	5.98058	5.79515	5.65795	5.16285	4.74287	4.74117	5.18512	5.62077	5.78676	5.47909	4.73565	4.69202	4.12861	4.79694	NA	4.36408	4.0798	5.43911	4.46619	0.972929	9.37895e-05
ICOS_CD8+ T Cell (Central Memory)	0.513987	1.27693	1.65181	1.68285	1.41621	1.98101	1.72116	1.07945	1.37416	1.9134	1.24761	0.971678	2.20876	0.645631	0.711472	0.569187	0.180457	0.541028	0.285524	0.507487	1.46454	0.491541	0.972999	3.95177e-06
Tbet_NKT Cell	2.79024	2.09983	2.73889	2.23178	2.44391	3.18632	2.56529	1.86388	1.81138	NA	1.76122	2.52895	1.43321	1.31617	1.171	1.4041	2.23213	1.21866	0.916013	0.940543	2.28791	1.31409	0.973823	0.000625666
CD127_CD4+ T Cell (EMRA)	2.12291	3.45918	3.02201	2.43041	2.09393	3.08438	2.6921	2.92109	1.66723	3.79007	3.6848	2.57115	1.60204	2.14087	1.43874	2.6386	1.48158	0.674854	1.98517	1.70478	2.70318	1.72351	0.979665	0.00655281
CD57_CD4- CD8- T Cell	4.32814	3.39136	4.28692	3.50077	3.92311	2.58271	2.73532	3.2425	2.99348	3.11636	4.04012	3.50776	3.97624	2.43354	2.26277	3.08045	3.34906	2.62689	1.70837	2.22495	3.5096	2.52658	0.983023	0.00249551
CD19_B Cell (CD27-)	3.57826	3.68935	3.95387	3.78192	3.70908	3.74608	3.82527	3.5067	3.64139	3.82682	3.84275	3.59746	3.30029	3.11965	2.52819	2.61342	2.58142	2.65643	2.87243	2.58144	3.69225	2.70757	0.984681	7.91519e-07
DNAM1_CD8+ T Cell (Naive)	1.79214	2.38241	2.38045	2.10455	2.03292	2.57172	2.32902	2.11481	1.97822	2.53209	2.52923	0.877757	1.99625	1.03782	1.03009	0.99312	1.23853	1.12964	1.23998	1.31081	2.12474	1.14	0.984736	2.15609e-06
CCR7_CD4+ T Cell (Treg)	3.43314	4.0665	3.37233	3.63811	3.22087	3.76282	3.64364	4.25821	4.18143	4.09897	3.64581	3.9962	3.42357	2.17536	2.43172	2.72563	3.28831	2.71124	3.09834	2.91801	3.74935	2.76409	0.985267	0.000124007
ICOS_CD4+ T Cell (Central Memory)	1.19169	1.48217	1.90053	2.00696	1.68323	2.16423	2.03047	1.50832	1.35522	2.24012	1.69637	0.989828	1.60371	0.622179	0.834557	0.640787	0.467364	0.786926	0.644594	0.736304	1.68099	0.676101	1.00489	1.76822e-07
CCR7_CD4+ CD8+ T Cell	3.26967	3.82343	3.16956	2.60738	3.41064	3.64654	3.02371	3.97172	3.03033	2.95793	3.43759	4.05705	3.03263	2.49367	2.38538	1.94289	1.48672	NA	2.83506	2.86664	3.3414	2.33506	1.00634	0.00360679
NKG2A_Root_unassigned	2.91768	1.51207	3.01326	0.577528	0.835155	1.84408	0.162796	1.76891	2.79969	1.44901	1.68065	2.58493	0.25088	0.769755	0.994555	0.821933	0.673638	0.454428	0.32309	0.360283	1.64589	0.62824	1.01765	0.0033267
CD11c_NK Cell (CD56+ CD16-)	2.74286	2.36081	2.76126	2.54522	2.49046	2.76366	2.65945	2.5582	NA	1.38359	2.4476	NA	2.21178	2.14707	1.52196	1.42284	NA	0.998903	1.13348	1.28206	2.44772	1.41772	1.03	0.000465636
PD1_Monocyte (CD14+ CD16-)	0.59091	0.85744	0.96082	1.32	1.35371	1.40036	1.68617	1.91586	NA	1.59715	2.26774	NA	2.19265	0.545866	0.519634	0.547184	NA	0.321582	0.359834	0.310092	1.46753	0.434032	1.0335	5.77504e-05
DNAM1_CD4+ T Cell (Central Memory)	2.52384	2.71525	2.75027	3.09231	2.78355	3.14979	2.90372	2.55048	2.74385	2.95859	3.19116	2.0658	2.34877	1.82939	2.02501	1.71997	1.46377	1.79454	1.69675	1.46884	2.75211	1.71404	1.03807	7.25211e-08
CD16_Monocyte (CD14- CD16+)	2.76268	2.13414	2.85825	3.89654	1.68626	3.47683	3.11847	3.45278	NA	3.79633	4.46591	NA	1.7618	1.59655	1.68313	2.78175	NA	2.33926	1.73628	1.84181	3.03727	1.99646	1.04081	0.00672843
PD1_B Cell (CD27-)	0.714021	1.08493	1.17888	1.09063	1.73234	1.76915	2.34387	2.43864	1.66735	2.02699	2.15575	1.94154	2.03806	0.69208	0.30804	0.736596	0.693641	0.745913	0.905387	0.570702	1.70632	0.664623	1.0417	8.99701e-06
TIGIT_Root_unassigned	2.18496	1.91831	2.92354	2.56853	1.9282	2.67462	0	1.98823	2.68925	1.05439	2.1548	0.818165	0	0.613433	0.434496	1.83885	0.896632	0.790737	0.36128	0.0865927	1.76177	0.717431	1.04434	0.00763535
TIGIT_CD4+ T Cell (Treg)	2.36439	2.09874	2.7859	2.16939	2.16815	2.94672	2.77409	1.80795	2.40644	2.73204	2.26684	2.0264	2.14467	2.15337	1.01343	1.66659	0.969213	1.39662	0.737872	1.26642	2.3609	1.31479	1.04611	0.000547998
CD45_CM-_unassigned	5.0183	4.82247	4.98051	4.69163	4.53764	5.14286	4.83584	4.84235	NA	4.80356	4.83694	5.05741	4.58396	3.79444	3.52508	4.22195	NA	3.85624	3.79841	3.54241	4.84612	3.78975	1.05637	2.2083e-05
TIGIT_CM-_unassigned	1.54377	1.99931	1.6617	1.60985	1.18444	1.87076	1.33979	2.10855	NA	1.34302	1.57031	2.3891	1.46422	0.35814	0.718068	1.09365	NA	0.485501	0.513173	0.516362	1.67374	0.614149	1.05959	6.48669e-06
DNAM1_CD8+ T Cell (EMRA)	3.37301	2.36147	2.94315	2.95097	3.13133	3.52522	2.87738	2.10921	2.4591	2.30105	2.74966	1.90623	1.81819	1.78414	1.7617	1.50782	1.45515	1.81517	1.48976	1.33672	2.65431	1.59292	1.06138	8.43556e-06
Tbet_CD8+ T Cell (EMRA)	2.6587	2.31817	2.59513	2.42656	2.49544	3.06307	2.647	1.87055	1.82585	2.48994	1.85589	2.2514	1.37761	1.0616	1.0705	1.40104	2.04128	1.27241	0.962318	0.776226	2.2981	1.22648	1.07162	0.000116096
CD39_Dendritic Cell (Type 2, CD1c+)	4.56595	4.35155	4.61467	4.53242	4.26686	4.6603	4.51718	4.09098	NA	4.58472	5.1533	NA	3.6124	3.80231	2.81155	NA	NA	3.34934	3.29988	3.62399	4.45003	3.37742	1.07261	0.000790408
CD45RA_B Cell (Memory)	NA	4.15805	4.38515	4.23193	4.33484	4.66712	4.8062	4.29316	NA	2.83658	4.31783	NA	4.39836	3.43716	NA	3.21526	NA	2.48126	3.3871	3.28453	4.24292	3.16106	1.08186	0.00100289
Tbet_CD4- CD8- T Cell	2.81885	2.25592	2.82266	2.17662	2.39161	2.70465	2.44227	2.13762	1.54522	2.16154	1.86834	2.68342	1.34698	1.08113	0.857009	1.38035	1.89465	1.08609	1.01077	0.895955	2.25813	1.17228	1.08585	3.27601e-05
CD3_CD4- CD8- T Cell	5.74818	5.72519	5.6877	5.09148	5.38331	5.56856	5.66521	5.401	5.27036	5.30295	5.26396	5.96796	5.39171	4.1768	4.49105	4.8309	4.70489	4.66444	4.20628	3.80473	5.49751	4.4113	1.08621	5.64189e-05
CD11c_Dendritic Cell (Type 2, CD1c+)	4.70978	4.34313	4.0543	4.35017	3.97549	4.64478	4.34225	4.46613	NA	3.67955	4.76268	NA	3.98067	3.12295	2.85246	NA	NA	3.85156	2.56532	3.66405	4.30081	3.21127	1.08955	0.00721928
DNAM1_Dendritic Cell (Type 2, CD1c+)	2.08024	2.15086	2.86548	3.06396	1.86857	2.47156	2.21101	2.28383	NA	2.31149	2.26646	NA	1.72655	1.21757	1.03423	NA	NA	1.44131	1.09616	1.22398	2.3	1.20265	1.09735	1.37511e-06
CD27_CD4- CD8- T Cell	4.18535	3.82935	4.42622	3.59492	3.90707	4.63554	4.54958	4.60185	4.47709	3.63042	4.3908	3.6421	3.92319	2.46282	2.92028	2.56029	3.60437	3.31064	3.64346	2.76365	4.13796	3.03793	1.10003	0.00037877
CD4_Monocyte (CD14+ CD16-)	3.50496	3.46101	3.80121	2.09948	3.67984	4.04457	3.54483	3.50687	NA	4.02524	3.74053	NA	2.82078	2.32788	2.7012	2.78694	NA	2.47865	1.53754	2.4165	3.47539	2.37478	1.10061	0.000727067
TIGIT_CD4+ CD8+ T Cell	2.22484	1.86815	1.72963	1.88481	1.83494	2.75601	2.32759	2.30397	0.854133	1.5054	2.20229	2.29588	1.16994	1.07714	0.780142	0.137892	0.51409	NA	0.614329	1.78713	1.91981	0.818453	1.10136	0.00287416
CD11c_Monocyte (CD14- CD16+)	4.18096	3.02185	3.25283	2.79197	2.43623	4.3426	4.16713	4.44868	NA	3.03072	4.27379	NA	3.14989	2.19776	2.16132	2.35693	NA	3.03559	2.31118	2.63414	3.55424	2.44948	1.10476	0.00069771
CD45_Root_unassigned	5.63686	5.68251	5.81204	4.30109	5.2424	6.08471	5.20631	5.34171	5.4331	4.40229	5.86997	5.41253	4.44746	4.16519	3.38372	4.39332	5.03486	4.3285	3.90421	4.13748	5.29792	4.19247	1.10545	0.000544558
CD8_CD4+ CD8+ T Cell	5.36561	5.06672	5.28601	5.13956	5.20891	5.39052	5.10455	4.44726	4.43907	4.9518	4.82347	4.58405	4.43236	3.95938	4.27023	3.77261	3.97257	NA	4.31524	2.72619	4.94153	3.83604	1.10549	0.00378584
CD4_CD4+ T Cell (EMRA)	4.81786	4.96328	4.87216	4.76495	4.72912	4.90775	4.77961	4.50521	4.381	5.0408	4.85606	4.45584	4.09933	3.74028	3.38623	3.90737	3.43341	3.87315	3.42343	3.40953	4.70561	3.5962	1.10941	1.58148e-07
TIGIT_CD8+ T Cell (EMRA)	2.53466	2.82145	3.12054	2.58566	2.50968	2.99498	3.13546	2.78213	1.21877	2.73958	2.68023	2.0488	2.57033	1.34557	1.31395	2.00002	1.59868	0.752305	1.46483	1.92049	2.59556	1.48512	1.11044	0.000106503
DNAM1_CD8+ T Cell (Central Memory)	1.53484	2.77778	3.16383	2.42919	2.83394	3.17075	2.86995	2.48787	3.03673	2.87675	3.09877	2.10181	2.48165	1.75534	1.56583	1.68649	0.826535	1.51317	2.17324	1.46628	2.68183	1.56956	1.11228	6.97715e-05
CD16_CM-_unassigned	0.911525	1.81661	2.08467	3.54085	1.12396	0.921459	1.55656	2.9006	NA	1.6372	3.17749	0.702883	2.59614	0.882563	0.718202	0.699721	NA	1.0694	0.589213	0.838462	1.91416	0.799593	1.11457	0.00191513
ICOS_CD4+ T Cell (Effector Memory)	1.1685	1.60506	1.87296	1.85879	1.38582	1.921	1.91033	1.44246	2.38615	1.96489	1.5232	1.04824	1.76476	0.712217	0.617478	0.465907	0.39655	0.525944	0.486488	0.617359	1.68093	0.545992	1.13494	2.32021e-08
CD1c_Root_unassigned	0.912671	2.0832	1.96968	2.4341	1.5342	1.76417	0.405461	1.27412	1.24885	1.76315	1.81739	1.32206	0	0.480675	0	0.781388	0.600867	0	0.165247	0	1.42531	0.28974	1.13557	8.67317e-05
CD25_Root_unassigned	1.10727	1.45572	2.29321	3.6966	0.957898	2.45693	0	1.9122	2.24705	1.77789	2.09623	1.98246	2.81388	0.582689	0.182087	1.48856	1.04937	0.830979	0.921948	0.302506	1.90749	0.765447	1.14204	0.00151139
CD45RA_CM-_unassigned	3.58071	3.42526	3.15911	3.54926	2.72508	3.21355	3.31829	2.26169	NA	2.505	3.68128	2.19678	2.6932	1.17961	1.96335	1.98248	NA	2.24692	1.97919	1.95061	3.02577	1.88369	1.14207	9.62543e-05
CD1c_Dendritic Cell (Type 2, CD1c+)	4.88405	4.27415	4.49311	3.7759	4.06152	4.3885	4.07168	4.0759	NA	4.13607	4.13966	NA	3.64121	3.27151	2.96424	NA	NA	3.44977	2.61283	2.82949	4.17652	3.02557	1.15096	0.000244174
CD45_Monocyte (CD14- CD16+)	6.19158	4.70485	5.10872	4.32978	4.364	5.8687	5.99756	5.35434	NA	4.95186	5.61697	NA	4.91823	3.9165	3.72479	4.28258	NA	4.51619	3.84449	4.04462	5.21878	4.05486	1.16392	0.000133908
DNAM1_NK Cell (CD56+ CD16-)	2.45381	1.95897	2.72498	2.6322	2.4145	2.91118	2.64601	2.19773	NA	1.94029	2.4261	NA	2.31629	1.43051	1.36534	1.37533	NA	0.658763	1.29265	1.34873	2.42019	1.24522	1.17497	8.71239e-06
DNAM1_CD8+ T Cell (Effector Memory)	3.32459	2.88436	3.52771	2.71577	3.01954	3.24596	3.04444	2.46818	2.79364	2.83182	3.01579	2.24687	2.24106	1.78876	1.84306	1.68607	1.33759	1.60934	1.82467	1.68361	2.87383	1.68187	1.19196	2.67835e-08
CD28_Root_unassigned	2.05321	3.01611	3.03934	3.39988	2.1665	3.51979	0.0447361	3.14518	2.83863	0.970883	3.16649	2.24124	1.48875	1.40934	0.15208	1.43027	2.06919	1.67905	0.749255	0.899313	2.39159	1.19836	1.19324	0.0055161
CD57_CM-_unassigned	3.83335	3.62864	0.780782	3.29374	2.66815	3.12194	3.10423	2.7013	NA	2.34647	3.58235	0.868595	2.57791	1.37097	1.40743	2.11387	NA	1.82543	1.09437	1.26981	2.70895	1.51365	1.19531	0.00215971
TIM3_Monocyte (CD14- CD16+)	0.281269	0.843835	0.871139	3.29343	1.12512	1.03604	1.46708	2.15433	NA	2.19113	1.08595	NA	0.807884	0.318587	0	0.135924	NA	0.281728	0.144652	0.17543	1.37793	0.176054	1.20187	0.00083578
CD45RA_CD4- CD8- T Cell	4.67637	4.1647	4.31731	4.3045	3.93141	3.82883	3.6202	3.40225	2.65765	1.96518	3.51757	4.23934	3.91607	1.97473	2.43948	3.08427	3.24075	1.71562	2.43717	2.75908	3.73395	2.52159	1.21237	0.000805718
CD4_CD4+ CD8+ T Cell	5.01853	4.4444	4.48156	4.62746	4.72054	4.84899	4.06661	3.96478	3.8979	4.60571	4.59411	4.02936	3.61786	3.63622	2.95197	3.5539	2.93988	NA	2.6553	3.09041	4.37829	3.13794	1.24035	5.89709e-05
CD4_Dendritic Cell (Type 2, CD1c+)	4.0165	3.64607	3.80802	2.7288	3.61219	4.20725	3.86302	3.90846	NA	4.06998	3.88163	NA	2.47559	2.35191	2.63182	NA	NA	2.91269	1.89177	2.27892	3.65614	2.41342	1.24271	0.00028759
PD1_CD1c- Dendritic Cell (Conventional)	0.819011	1.17412	1.29772	1.51192	1.83136	1.45439	1.93152	1.89055	1.40101	1.47803	2.30789	NA	2.11332	0.374664	0.391418	0.324372	NA	0.317969	0.359746	0.309898	1.6009	0.346345	1.25456	5.01507e-07
ICOS_CD4+ CD8+ T Cell	1.21936	1.62006	2.04718	2.01873	1.8577	2.25255	2.01928	1.89867	1.0455	2.49543	1.8026	1.21467	1.31725	0.667255	0.456608	0.487231	0.0309428	NA	0.692914	0.45658	1.75454	0.465255	1.28928	3.1793e-07
ICOS_CD4+ T Cell (Treg)	2.33684	1.60242	2.63739	2.0049	1.80788	2.55582	2.82917	1.46598	1.61784	2.7485	1.79372	1.66	3.17553	1.25204	0.852704	0.747244	0.597556	1.01026	0.563886	1.08933	2.172	0.873288	1.29871	1.60828e-06
TIGIT_CD4- CD8- T Cell	2.90326	2.91376	3.15878	2.42876	2.69812	3.37409	2.8294	2.33817	2.03325	2.22845	2.80203	2.49363	2.22627	1.35056	1.12626	2.05905	1.28355	1.38671	0.832146	1.36198	2.64831	1.34289	1.30541	5.42112e-06
PD1_Monocyte (CD14- CD16+)	0.105358	1.26896	1.28955	2.43922	1.98353	1.16008	1.77706	4.11273	NA	1.55979	1.05443	NA	1.85817	0.341258	0.302285	0.459257	NA	0.385926	0.264429	0.370465	1.69172	0.353937	1.33778	0.00129163
DNAM1_CD4+ T Cell (Effector Memory)	3.35998	3.35276	3.64175	3.29458	3.22367	3.49032	3.40338	2.94233	2.97149	3.33316	3.4828	2.5782	2.66795	2.05443	1.82669	1.83039	1.61001	2.07947	1.96117	1.71379	3.21095	1.86799	1.34296	4.7888e-10
DNAM1_Root_unassigned	1.5751	2.93107	3.30362	3.98256	2.09719	3.75062	0.529694	3.25362	2.62438	1.76551	3.36129	1.82885	0.994739	1.85202	0	1.52403	1.4303	1.06575	1.74215	0.154459	2.4614	1.10982	1.35159	0.00458829
DNAM1_CD4+ T Cell (EMRA)	1.73787	3.59781	2.40168	3.52073	3.44067	2.46018	1.95904	2.14266	2.12463	3.38	3.63486	2.17269	1.98964	1.06658	2.09876	1.39604	1.19927	0.821295	1.20062	1.23679	2.65865	1.28848	1.37017	3.72435e-05
Tbet_CM-_unassigned	2.86237	2.27331	2.411	2.47969	1.98236	2.95015	2.6448	2.59289	NA	2.21818	2.40427	0.336961	0.871825	0.829894	0.726749	0.948717	NA	0.710649	0.732119	0.80077	2.16898	0.791483	1.3775	7.31674e-05
CD123_Monocyte (CD14+ CD16-)	2.16363	2.26556	2.04485	3.74744	1.67054	1.59382	2.17817	1.91073	NA	1.94196	2.01138	NA	1.423	0.923301	0.671173	0.56003	NA	0.703468	0.530865	0.831633	2.08646	0.703412	1.38305	1.15194e-05
NKG2A_CM-_unassigned	0.497439	3.25262	1.50542	2.49951	1.26726	2.43646	2.42894	3.46788	NA	3.22202	2.04497	1.47217	2.36994	0.308048	0.536727	0.824737	NA	1.71678	0.678861	0.789242	2.20539	0.809065	1.39632	0.000569025
DNAM1_NKT Cell	3.26789	2.43003	3.6622	3.17026	3.2778	3.82852	3.23378	2.69762	2.94767	NA	3.40953	2.58922	2.62586	2.1957	1.41032	1.55942	1.36267	2.1291	1.46802	1.73858	3.09503	1.69483	1.4002	1.14257e-06
CD66b_Root_unassigned	2.65542	1.59183	3.38798	5.87302	2.24479	1.72116	0.437936	2.23371	1.84408	2.11153	1.61713	0.502169	0.74743	0.850169	0.502567	0.586299	1.00877	0.383927	0.653444	0.621453	2.07448	0.658089	1.41639	0.00368678
PD1_B Cell (Memory)	NA	0.571128	1.19011	1.46783	1.90912	1.88441	2.22053	2.26729	NA	1.96278	2.14003	NA	1.86506	0.597304	NA	0.166959	NA	0.17712	0.275137	0.439989	1.74783	0.331302	1.41653	5.64661e-06
CD45RA_Monocyte (CD14- CD16+)	2.80942	1.61628	2.19327	2.00937	1.50242	4.00113	2.7475	2.71434	NA	1.1679	3.82662	NA	1.16923	0.624185	1.2779	1.00144	NA	1.04937	0.393412	1.15275	2.34159	0.916509	1.42508	0.000687981
DNAM1_CD4+ CD8+ T Cell	3.3369	3.23728	3.34599	3.6454	3.37061	3.47462	3.22632	2.35257	2.90074	3.67725	3.42169	2.86862	2.31966	1.85147	1.37036	1.78399	1.79941	NA	2.08446	1.53964	3.16751	1.73822	1.42929	1.22301e-07
CD123_Root_unassigned	1.13933	2.87614	2.79508	1.55893	1.42733	1.55522	2.60984	1.33227	0.705036	3.91311	2.24299	2.26087	3.80227	0.460972	0.263064	0.389177	1.84699	0	1.74264	0.274129	2.17065	0.710997	1.45965	0.00213741
CCR7_Root_unassigned	1.10688	2.13002	3.59327	3.70571	1.41887	3.74087	1.27958	4.18466	3.19401	1.83943	3.31111	3.32426	1.29216	1.17591	0.283962	0.90953	3.0996	0.767648	1.24202	0.51329	2.62468	1.14171	1.48297	0.00668288
CD33_Root_unassigned	1.30607	4.50212	5.18093	1.69063	4.12817	4.89226	1.50871	2.51702	1.99125	3.02816	3.94037	3.14808	1.55628	1.5708	0.647749	1.50638	1.77983	1.62386	1.47013	2.15445	3.03001	1.53617	1.49384	0.00262641
HLADR_NKT Cell	2.01498	3.19521	3.1339	4.08631	2.34822	2.36564	3.20074	2.73092	1.72724	NA	3.99551	2.61253	3.25462	1.50078	1.22591	1.21015	1.72873	1.24919	1.41402	1.30985	2.88882	1.37695	1.51187	1.07376e-05
CD123_Dendritic Cell (Plasmacytoid)	5.30216	5.34697	5.52377	5.38484	5.23984	5.18191	5.08866	4.52447	NA	4.81971	4.83647	NA	4.56444	3.96531	3.00902	3.69685	NA	3.74807	3.36256	3.55678	5.07393	3.55643	1.5175	3.27864e-06
Tbet_NK Cell (CD56+ CD16-)	2.87271	2.46384	2.96801	2.72632	2.43565	3.3333	2.79536	0.873676	NA	2.03081	2.2601	NA	1.09797	0.907539	0.572357	1.11285	NA	0.647982	0.71804	0.716863	2.35071	0.779272	1.57143	2.94083e-05
HLADR_CD4+ T Cell (Effector Memory)	1.34473	3.90561	2.19395	3.77237	2.08849	2.098	3.11543	2.80938	3.08882	3.40656	2.22201	2.06867	3.15556	1.30509	1.1575	0.926344	1.28877	1.18774	0.774391	1.04919	2.71304	1.09843	1.61461	3.84478e-06
CD123_Dendritic Cell (Type 2, CD1c+)	1.6794	2.77488	3.09068	3.76296	2.39037	2.45738	2.37652	2.80768	NA	2.93028	2.31774	NA	2.28393	1.46839	0.713116	NA	NA	0.583558	0.823389	1.19067	2.62471	0.955825	1.66889	1.36818e-05
PD1_Dendritic Cell (Type 2, CD1c+)	1.62614	1.74625	2.02663	2.30074	2.45786	2.4974	2.57851	3.80697	NA	2.43832	3.34989	NA	3.09207	0.80589	1.01144	NA	NA	1.15328	0.734971	0.587697	2.53825	0.858657	1.6796	3.40214e-06
HLADR_CD4+ T Cell (EMRA)	0.865705	4.28367	1.04982	2.98048	2.43395	3.62441	1.33866	1.39552	0.912328	3.77952	4.23301	2.85206	2.56866	2.44031	0.882314	0.405766	0.290709	0.244219	0.541574	0.759476	2.48598	0.79491	1.69107	0.00162158
HLADR_NK Cell (CD56+ CD16-)	3.63694	4.015	5.0765	2.74348	3.84806	2.47625	5.47529	1.69266	NA	2.07124	2.80536	NA	5.1971	2.6326	3.24295	0.929002	NA	1.61534	1.35234	1.22607	3.5489	1.83305	1.71585	0.00677044
TIM3_Dendritic Cell (Type 2, CD1c+)	2.01788	2.24342	2.36887	1.59525	1.85593	2.61902	1.86287	2.07453	NA	2.93191	2.48493	NA	1.67837	0.462654	0.390454	NA	NA	0.316241	0.23344	0.407334	2.15754	0.362024	1.79552	1.32424e-08
HLADR_CD8+ T Cell (Central Memory)	1.06755	3.33327	2.44773	2.72441	2.34972	3.09371	3.35056	2.43341	1.5903	4.11627	3.12014	1.2834	6.34971	1.18145	1.00563	1.07062	0.79742	1.30572	0.729576	1.22618	2.86617	1.04523	1.82094	0.000400837
CD66b_Monocyte (CD14- CD16+)	1.45781	3.29496	3.51069	5.59859	2.54233	1.53843	2.37985	0.927187	NA	4.80385	4.7958	NA	2.74333	0.993174	0.464232	0.816253	NA	2.57658	1.4071	0.861712	3.05389	1.18651	1.86738	0.00398921
HLADR_CM- HLADR+	5.78537	5.51895	5.96171	6.16678	5.47779	4.90161	5.6778	6.08363	5.11875	5.41558	5.4125	5.67265	5.85616	3.64839	4.01008	2.78026	3.84285	3.91128	4.60812	3.42968	5.61918	3.74724	1.87194	2.59583e-05
HLADR_CD8+ T Cell (Effector Memory)	2.26333	4.18073	3.29929	3.82835	2.58	3.48038	3.91186	3.54241	2.97343	4.31792	3.63236	2.72255	5.80974	1.19845	1.68334	1.45429	3.18664	1.69963	1.11752	1.44392	3.58018	1.6834	1.89678	9.84415e-05
CD38_CD4+ T Cell (Effector Memory)	2.32968	2.65125	2.89141	4.22539	1.96238	2.30692	2.46896	2.72017	2.06583	3.00575	2.422	1.70076	3.13009	0.846836	0.73403	0.672724	0.61649	0.699577	0.603991	0.764555	2.6062	0.705458	1.90074	1.12348e-07
HLADR_B Cell (CD27-)	5.85534	5.78742	5.9807	5.92593	5.78863	5.7786	6.34429	6.326	5.72998	5.88563	6.03801	6.08944	6.20049	4.21232	4.16013	4.09975	3.78381	4.15299	4.15666	3.86313	5.97927	4.06126	1.91801	6.2274e-13
HLADR_CD4+ CD8+ T Cell	4.32601	3.77718	1.65642	3.4531	4.7437	2.76972	3.0588	4.54097	1.29628	3.95608	3.64166	2.75384	5.0567	1.72563	1.37677	1.25843	1.59738	NA	1.10495	2.10141	3.46388	1.52743	1.93645	4.36051e-05
HLADR_CD4+ T Cell (Treg)	3.8248	2.35243	3.66429	3.42987	2.86212	2.6459	4.37521	1.96715	1.3027	4.41475	2.38659	3.42835	5.1741	1.79579	1.64902	1.34559	0.819787	1.52546	0.786409	0.99698	3.21756	1.27415	1.94341	2.71868e-05
CD123_Monocyte (CD14- CD16+)	1.97732	2.95027	3.48684	3.53034	2.54291	2.98665	2.72185	0.94565	NA	2.34176	2.95148	NA	2.73664	0.829862	0.575699	0.238041	NA	0.995798	0.455336	0.798694	2.65197	0.648905	2.00307	1.0791e-06
HLADR_CD8+ T Cell (EMRA)	2.2471	3.89628	3.41632	3.76233	2.45027	2.35244	3.61084	3.8631	1.49829	4.88844	3.51969	3.17597	4.9819	1.2974	1.68152	1.21416	1.46422	1.1336	1.12444	1.17219	3.35869	1.29822	2.06047	6.2827e-06
HLADR_Dendritic Cell (Type 2, CD1c+)	7.28812	6.6726	7.03713	7.34991	6.53428	6.55614	6.73929	7.30621	NA	6.29683	7.08409	NA	6.57431	5.09448	4.63558	NA	NA	5.1963	4.67998	4.36065	6.85808	4.7934	2.06469	3.47432e-06
CD14_Monocyte (CD14+ CD16-)	6.0848	5.6088	5.99821	5.77618	5.79441	6.05111	6.00699	5.82291	NA	5.77253	5.65505	NA	5.82121	3.6867	3.56467	3.65852	NA	3.92879	3.77505	3.44006	5.85384	3.67563	2.1782	2.00207e-10
CD123_CD1c- Dendritic Cell (Conventional)	2.63034	3.74746	4.75289	3.89895	2.51292	4.1434	2.65698	1.93586	1.84758	4.66214	3.24869	NA	1.56073	0.961265	0.960119	1.08366	NA	1.03862	0.848168	0.833551	3.13316	0.95423	2.17893	2.55782e-05
HLADR_CD4- CD8- T Cell	2.66331	3.9007	3.84323	3.69407	3.35617	4.19941	3.82281	3.46268	1.99826	5.03143	3.38388	3.30588	4.97681	1.48731	2.14633	1.13789	1.93917	0.873237	0.816561	1.47002	3.66451	1.41007	2.25444	6.48865e-07
CD38_CD8+ T Cell (Naive)	1.82951	3.44722	3.56251	3.17871	3.60569	3.60598	3.57553	3.34947	2.6883	3.75091	2.75709	2.72733	3.09246	0.788559	0.897336	0.995486	1.03009	0.986189	0.689891	0.919228	3.16698	0.900969	2.26601	7.99948e-10
CD38_CD8+ T Cell (Central Memory)	1.42912	3.25827	3.12942	3.27877	3.06687	3.58163	3.87577	3.12516	2.58156	3.84462	2.846	1.3125	4.22361	0.832342	0.577665	0.795885	0.227743	0.707294	1.25583	0.835383	3.04256	0.747449	2.29511	1.69422e-07
HLADR_Dendritic Cell (Plasmacytoid)	5.70372	5.54728	5.84637	5.93868	5.51244	5.43964	5.69163	5.69914	NA	4.87227	5.79558	NA	6.04985	3.68414	2.81905	2.97085	NA	2.65936	3.69781	3.48654	5.64515	3.21963	2.42552	4.13859e-06
HLADR_B Cell (Memory)	NA	5.31291	6.09634	6.49061	5.84879	5.78208	6.36841	5.84908	NA	5.81843	5.96625	NA	5.90466	3.61932	NA	3.23511	NA	4.07532	3.16361	3.48582	5.94376	3.51584	2.42792	2.9941e-06
CD38_CD4+ T Cell (Central Memory)	3.01214	3.39276	4.28584	3.47886	3.59709	3.14625	3.60304	3.41334	2.49815	4.2848	2.66885	2.40664	3.79321	0.956464	0.874827	0.856579	0.889441	0.60814	0.912081	0.987071	3.35238	0.869229	2.48315	1.10336e-09
HLADR_Monocyte (CD14+ CD16-)	6.35102	5.67414	6.00994	6.51146	5.60346	5.69228	6.10593	6.14034	NA	5.74214	6.22798	NA	6.24919	3.58226	4.0268	3.8254	NA	3.58755	3.46623	2.74141	6.02799	3.53828	2.48972	2.28585e-06
CD38_CD8+ T Cell (Effector Memory)	2.68117	3.96642	2.93818	4.82546	2.63022	3.83635	3.88523	3.29822	2.37504	4.07909	3.06902	2.56923	4.82708	0.870031	1.00408	0.941575	1.49837	0.626942	0.700207	0.933644	3.46006	0.939264	2.52079	3.03632e-08
CD38_CD8+ T Cell (EMRA)	2.70193	3.70692	3.38335	5.08773	2.71308	2.52135	4.02755	3.78812	2.71204	5.57175	3.30532	3.19169	4.29386	0.938668	0.944885	1.05285	1.08628	0.774143	1.07707	1.58398	3.61575	1.06541	2.55033	1.64495e-07
HLADR_CD1c- Dendritic Cell (Conventional)	6.28314	6.07615	6.30503	6.60011	5.96361	5.61204	6.06678	5.94158	5.28988	5.39494	6.12356	NA	6.14095	3.24374	3.67789	3.54601	NA	3.15429	4.00341	2.67654	5.98315	3.38365	2.5995	1.3255e-06
CD38_CD4+ CD8+ T Cell	3.72757	3.63986	2.93268	4.21597	3.91204	3.40621	3.94999	3.40552	1.49279	3.96314	3.21834	2.76508	3.63527	0.91916	0.407905	0.686847	1.2941	NA	0.846904	0.672109	3.40496	0.804505	2.60045	2.80632e-09
CD38_CD4+ T Cell (Treg)	1.97331	3.53461	3.71916	4.1528	3.62917	3.68326	4.00701	3.60696	2.87765	4.28503	2.66628	2.70961	4.57945	0.885057	0.90426	0.753321	0.830127	0.939204	0.870638	0.908278	3.49418	0.870126	2.62405	2.0119e-08
CD38_CD4+ T Cell (EMRA)	3.23111	2.98986	4.29526	3.4732	2.26604	4.49699	4.07737	3.7291	2.82397	2.93884	3.14387	3.59773	4.55765	1.06563	0.180189	0.614738	0.91358	1.15277	0.958598	1.06021	3.50931	0.849388	2.65992	1.20007e-09
CD38_B Cell (Memory)	NA	2.33037	3.41735	3.83058	3.56213	3.45556	3.14274	2.56566	NA	4.91708	2.80601	NA	3.42561	0.567038	NA	0.546197	NA	0.567947	0.147711	1.44918	3.34531	0.655614	2.68969	2.26578e-06
HLADR_Monocyte (CD14- CD16+)	5.45359	6.00561	5.70708	5.82726	6.05017	5.388	5.91375	7.89522	NA	4.87846	5.12949	NA	6.17555	3.0281	3.01966	3.37944	NA	3.01795	3.53048	3.00437	5.85674	3.16333	2.69341	1.15908e-07
HLADR_Root_unassigned	5.28028	6.24564	6.07666	0.508453	5.78909	5.86282	4.82841	3.64338	4.75067	5.49704	6.33959	6.2029	5.01585	3.05564	0.815641	1.09116	3.62145	3.58074	0.830635	3.23493	5.08006	2.3186	2.76146	0.000944424
CD38_CD4+ T Cell (Naive)	3.24559	3.7033	4.18019	3.67383	4.39882	4.43554	4.14544	3.69116	3.23866	4.37553	3.03682	3.56302	4.24774	1.28978	0.919931	1.20277	1.20593	0.0402252	1.04011	1.35623	3.8412	1.00785	2.83335	6.23595e-09
CD38_Dendritic Cell (Type 2, CD1c+)	4.85137	4.95343	4.95279	5.05113	5.00329	4.76596	4.34913	3.87255	NA	4.87997	4.06544	NA	4.35481	1.14466	1.55939	NA	NA	1.59422	1.80039	2.52493	4.64544	1.72472	2.92073	1.57649e-05
CD38_NKT Cell	3.35278	3.80754	3.86192	5.66842	3.84979	3.94794	4.47952	4.03298	2.77511	NA	4.56335	4.59025	3.80686	0.872065	1.10367	1.13419	1.12566	1.18739	0.794962	1.3691	4.06137	1.08386	2.97751	2.98068e-09
CD38_Dendritic Cell (Plasmacytoid)	5.46745	5.14524	5.28844	5.24032	5.41803	5.20816	4.88168	4.90351	NA	4.95785	4.26956	NA	4.26697	1.6462	1.50454	1.61021	NA	1.06314	1.48974	3.01485	5.00429	1.72145	3.28285	1.00427e-05
CD38_Root_unassigned	6.30241	4.60383	5.39432	2.04882	5.75045	4.94007	3.0426	4.60262	4.24671	5.9162	4.24568	5.32701	4.853	0.711436	0	0.743967	1.21534	1.97691	0.201232	4.86342	4.71336	1.38747	3.32589	0.00104127
CD38_CD4- CD8- T Cell	4.09632	3.79378	4.18825	4.91565	4.61169	5.03993	4.80334	4.11112	2.45359	4.43739	3.05616	3.88018	5.65738	0.80193	0.952116	1.25853	0.462099	0.465824	0.614359	1.06639	4.23421	0.803035	3.43118	3.42508e-10
CD38_CM- HLADR+	5.25106	4.93165	5.69734	5.6604	5.67608	4.51628	5.29158	5.52136	4.7123	5.52288	4.83695	5.4864	5.37764	0.743749	2.21729	0.832958	1.4459	1.83681	2.04285	3.62824	5.26784	1.82112	3.44673	4.22423e-05
CD38_B Cell (CD27-)	6.42253	5.68407	6.03651	5.9573	6.00288	3.95879	5.91656	5.68945	5.33045	5.992	5.3147	3.97266	5.6695	1.1075	2.29026	1.55807	0.897831	1.74906	2.13264	3.8595	5.53442	1.94212	3.59229	7.90624e-06
CD38_Monocyte (CD14- CD16+)	3.81513	5.23581	5.13042	4.78665	5.31003	3.12994	4.4909	4.81226	NA	4.58201	3.49346	NA	5.25791	0.639958	1.02239	0.249285	NA	0.785213	0.591012	2.19619	4.5495	0.914008	3.63549	4.5762e-07
CD38_Monocyte (CD14+ CD16-)	5.06416	4.94719	4.94249	5.12317	4.81946	4.85511	4.60213	4.53443	NA	4.79821	4.06591	NA	4.43457	0.715695	0.73375	0.606694	NA	0.554942	0.459042	1.68849	4.74426	0.793102	3.95116	9.29466e-08
CD38_NK Cell (CD56+ CD16-)	4.22161	4.56143	5.53226	5.73593	4.68805	4.96792	5.5436	5.67104	NA	5.38376	4.71769	NA	5.61407	1.09836	1.43709	0.76246	NA	0.824791	0.865085	2.01004	5.14885	1.1663	3.98255	4.76323e-09
CD38_CM-_unassigned	5.29739	4.19041	5.13895	5.37582	4.97864	4.65296	5.24109	5.4809	NA	4.67535	4.23425	6.17046	5.70205	0.525849	0.87733	0.582176	NA	1.33038	0.658952	1.79204	5.09486	0.96112	4.13373	3.67771e-09
CD38_CD1c- Dendritic Cell (Conventional)	5.40303	5.22597	5.68688	5.50518	5.24242	5.36184	4.88097	5.32165	4.54425	5.27723	4.44393	NA	4.96553	0.617405	0.768724	0.920273	NA	0.63678	0.754539	2.15531	5.15491	0.975506	4.1794	8.17298e-07
